# Supplementary material for: Accelerated water activation and stabilized metal-organic framework via constructing triangular active-regions for ampere-level current density hydrogen production
Source: Nat Commun. 2022 Oct 30;13:6486. doi: 10.1038/s41467-022-34278-6 (PMC9617936; doi:10.1038/s41467-022-34278-6)
Supplement: Supplementary file 3 — Source Data [file 41467_2022_34278_MOESM3_ESM.xlsx]

## Sheet: Figure 1d
NiBDC				S-NiBDC
-101.341	0	-101.341	0	-101.557	0	-101.557	0
-101.331	0	-101.331	0	-101.546	0	-101.546	0
-63.0653	0.000106395	-63.0653	-0.000106383	-62.9258	0.000100627	-62.9258	-0.000100626
-63.0549	0.000118267	-63.0549	-0.000118254	-62.9154	0.00011154	-62.9154	-0.000111539
-63.0445	0.000131114	-63.0445	-0.0001311	-62.905	0.00012333	-62.905	-0.000123329
-63.0341	0.000144969	-63.0341	-0.000144954	-62.8946	0.000136028	-62.8946	-0.000136027
-63.0238	0.000159862	-63.0238	-0.000159845	-62.8843	0.000149662	-62.8843	-0.000149661
-63.0134	0.000175815	-63.0134	-0.000175798	-62.8739	0.000164256	-62.8739	-0.000164254
-63.003	0.000192846	-63.003	-0.000192827	-62.8635	0.000179827	-62.8635	-0.000179825
-62.9926	0.000210963	-62.9926	-0.000210943	-62.8531	0.000196389	-62.8531	-0.000196387
-62.9822	0.000230168	-62.9822	-0.000230147	-62.8427	0.000213948	-62.8427	-0.000213946
-62.9718	0.000250452	-62.9718	-0.000250431	-62.8323	0.000232503	-62.8323	-0.000232502
-62.9614	0.000271799	-62.9614	-0.000271777	-62.822	0.000252047	-62.822	-0.000252045
-62.9511	0.000294181	-62.9511	-0.000294157	-62.8116	0.000272563	-62.8116	-0.000272562
-62.9407	0.000317557	-62.9407	-0.000317533	-62.8012	0.000294027	-62.8012	-0.000294026
-62.9303	0.000341879	-62.9303	-0.000341854	-62.7908	0.000316405	-62.7908	-0.000316404
-62.9199	0.000367083	-62.9199	-0.000367058	-62.7804	0.000339654	-62.7804	-0.000339652
-62.9095	0.000393096	-62.9095	-0.00039307	-62.77	0.000363721	-62.77	-0.000363719
-62.8991	0.000419832	-62.8991	-0.000419806	-62.7596	0.000388543	-62.7596	-0.000388541
-62.8888	0.000447192	-62.8888	-0.000447166	-62.7493	0.000414048	-62.7493	-0.000414047
-62.8784	0.000475068	-62.8784	-0.000475042	-62.7389	0.000440155	-62.7389	-0.000440153
-62.868	0.000503337	-62.868	-0.000503311	-62.7285	0.000466771	-62.7285	-0.000466769
-62.8576	0.000531869	-62.8576	-0.000531843	-62.7181	0.000493795	-62.7181	-0.000493793
-62.8472	0.000560521	-62.8472	-0.000560496	-62.7077	0.000521117	-62.7077	-0.000521116
-62.8368	0.000589144	-62.8368	-0.00058912	-62.6973	0.000548621	-62.6973	-0.000548619
-62.8265	0.00061758	-62.8265	-0.000617557	-62.687	0.000576179	-62.687	-0.000576177
-62.8161	0.000645665	-62.8161	-0.000645642	-62.6766	0.000603659	-62.6766	-0.000603658
-62.8057	0.00067323	-62.8057	-0.000673208	-62.6662	0.000630925	-62.6662	-0.000630923
-62.7953	0.000700102	-62.7953	-0.000700081	-62.6558	0.000657832	-62.6558	-0.00065783
-62.7849	0.000726107	-62.7849	-0.000726089	-62.6454	0.000684235	-62.6454	-0.000684233
-62.7745	0.000751074	-62.7745	-0.000751057	-62.635	0.000709986	-62.635	-0.000709984
-62.7642	0.00077483	-62.7642	-0.000774815	-62.6246	0.000734936	-62.6246	-0.000734934
-62.7538	0.000797209	-62.7538	-0.000797196	-62.6142	0.000758935	-62.6142	-0.000758933
-62.7434	0.000818049	-62.7434	-0.000818039	-62.6039	0.000781885	-62.6039	-0.000781882
-62.733	0.000837199	-62.733	-0.000837192	-62.5935	0.000803641	-62.5935	-0.000803639
-62.7226	0.000854516	-62.7226	-0.00085451	-62.5831	0.000824019	-62.5831	-0.000824016
-62.7122	0.000869867	-62.7122	-0.000869865	-62.5727	0.000842885	-62.5727	-0.000842882
-62.7019	0.000883136	-62.7019	-0.000883136	-62.5623	0.000860115	-62.5623	-0.000860112
-62.6915	0.000894219	-62.6915	-0.000894222	-62.5519	0.000875593	-62.5519	-0.000875589
-62.6811	0.00090303	-62.6811	-0.000903036	-62.5416	0.000889348	-62.5416	-0.000889344
-62.6707	0.000909667	-62.6707	-0.000909676	-62.5312	0.000901285	-62.5312	-0.000901281
-62.6603	0.000914354	-62.6603	-0.000914365	-62.5208	0.000911733	-62.5208	-0.000911728
-62.6499	0.000916883	-62.6499	-0.000916896	-62.5104	0.000920618	-62.5104	-0.000920613
-62.6395	0.000916959	-62.6395	-0.000916975	-62.5	0.000927331	-62.5	-0.000927326
-62.6292	0.000914928	-62.6292	-0.000914946	-62.4896	0.000931825	-62.4896	-0.000931819
-62.6188	0.000911231	-62.6188	-0.000911252	-62.4793	0.000934067	-62.4793	-0.000934061
-62.6084	0.000905575	-62.6084	-0.000905598	-62.4689	0.000934041	-62.4689	-0.000934034
-62.598	0.00089758	-62.598	-0.000897606	-62.4585	0.000931746	-62.4585	-0.000931739
-62.5876	0.000887286	-62.5876	-0.000887315	-62.4481	0.0009272	-62.4481	-0.000927193
-62.5772	0.000874773	-62.5772	-0.000874804	-62.4377	0.000920435	-62.4377	-0.000920428
-62.5669	0.000860139	-62.5669	-0.000860172	-62.4273	0.0009115	-62.4273	-0.000911493
-62.5565	0.000843497	-62.5565	-0.000843531	-62.4169	0.000900459	-62.4169	-0.000900451
-62.5461	0.000824972	-62.5461	-0.000825008	-62.4066	0.00088739	-62.4066	-0.000887382
-62.5357	0.000804704	-62.5357	-0.000804742	-62.3962	0.000872982	-62.3962	-0.000872974
-62.5253	0.000782842	-62.5253	-0.000782882	-62.3858	0.000857335	-62.3858	-0.000857326
-62.5149	0.000759545	-62.5149	-0.000759586	-62.3754	0.000839958	-62.3754	-0.000839949
-62.5046	0.000734978	-62.5046	-0.000735019	-62.365	0.000820966	-62.365	-0.000820957
-62.4942	0.00070931	-62.4942	-0.000709352	-62.3546	0.000800486	-62.3546	-0.000800476
-62.4838	0.000682714	-62.4838	-0.000682756	-62.3443	0.000778649	-62.3443	-0.00077864
-62.4734	0.000655363	-62.4734	-0.000655406	-62.3339	0.000755595	-62.3339	-0.000755585
-62.463	0.000627432	-62.463	-0.000627475	-62.3235	0.000731467	-62.3235	-0.000731457
-62.4526	0.00059909	-62.4526	-0.000599133	-62.3131	0.000706412	-62.3131	-0.000706402
-62.4422	0.000570504	-62.4422	-0.000570546	-62.3027	0.000680578	-62.3027	-0.000680568
-62.4319	0.000541834	-62.4319	-0.000541876	-62.2923	0.000654114	-62.2923	-0.000654104
-62.4215	0.000513233	-62.4215	-0.000513274	-62.2819	0.000627168	-62.2819	-0.000627158
-62.4111	0.000484845	-62.4111	-0.000484885	-62.2716	0.000599884	-62.2716	-0.000599874
-62.4007	0.000456807	-62.4007	-0.000456846	-62.2612	0.000572405	-62.2612	-0.000572396
-62.3903	0.000429243	-62.3903	-0.000429281	-62.2508	0.000544868	-62.2508	-0.000544859
-62.3799	0.000402266	-62.3799	-0.000402303	-62.2404	0.000517403	-62.2404	-0.000517394
-62.3696	0.00037598	-62.3696	-0.000376016	-62.23	0.000490135	-62.23	-0.000490126
-62.3592	0.000350475	-62.3592	-0.000350509	-62.2196	0.00046318	-62.2196	-0.000463171
-62.3488	0.000325829	-62.3488	-0.000325862	-62.2092	0.000436647	-62.2092	-0.000436638
-62.3384	0.000302108	-62.3384	-0.00030214	-62.1989	0.000410634	-62.1989	-0.000410626
-62.328	0.000279368	-62.328	-0.000279397	-62.1885	0.000385233	-62.1885	-0.000385225
-62.3176	0.00025765	-62.3176	-0.000257678	-62.1781	0.000360524	-62.1781	-0.000360516
-62.3073	0.000236987	-62.3073	-0.000237013	-62.1677	0.000336578	-62.1677	-0.00033657
-62.2969	0.000217399	-62.2969	-0.000217424	-62.1573	0.000313455	-62.1573	-0.000313448
-62.2865	0.000198899	-62.2865	-0.000198922	-62.1469	0.000291208	-62.1469	-0.000291201
-62.2761	0.000181488	-62.2761	-0.00018151	-62.1366	0.000269877	-62.1366	-0.000269871
-62.2657	0.000165159	-62.2657	-0.000165179	-62.1262	0.000249496	-62.1262	-0.00024949
-62.2553	0.000149899	-62.2553	-0.000149917	-62.1158	0.000230088	-62.1158	-0.000230082
-62.245	0.000135685	-62.245	-0.000135703	-62.1054	0.000211668	-62.1054	-0.000211663
-62.2346	0.000122492	-62.2346	-0.000122508	-62.095	0.000194244	-62.095	-0.000194239
-62.2242	0.000110287	-62.2242	-0.000110301	-62.0846	0.000177815	-62.0846	-0.00017781
-62.2138	9.90325e-05	-23.8132	-0.000102452	-62.0742	0.000162373	-62.0742	-0.000162369
-23.8132	0.000102152	-23.8028	-0.00012318	-62.0639	0.000147907	-62.0639	-0.000147903
-23.8028	0.000122822	-23.7924	-0.000147718	-62.0535	0.000134396	-62.0535	-0.000134392
-23.7924	0.000147292	-23.782	-0.000176686	-62.0431	0.000121818	-62.0431	-0.000121815
-23.782	0.00017618	-23.7717	-0.000210787	-62.0327	0.000110143	-62.0327	-0.00011014
-23.7717	0.000210188	-23.7613	-0.000250819	-62.0223	9.93411e-05	-21.5325	-0.000105439
-23.7613	0.000250111	-23.7509	-0.000297682	-21.5325	0.000105407	-21.5221	-0.000118585
-23.7509	0.000296848	-23.7405	-0.000352386	-21.5221	0.000118549	-21.5117	-0.000133017
-23.7405	0.000351407	-23.7301	-0.000416066	-21.5117	0.000132976	-21.5014	-0.000148838
-23.7301	0.000414919	-23.7197	-0.000489983	-21.5014	0.000148791	-21.491	-0.000166111
-23.7197	0.000488644	-23.7093	-0.000575541	-21.491	0.000166059	-21.4806	-0.000184924
-23.7093	0.000573983	-23.699	-0.000674294	-21.4806	0.000184866	-21.4702	-0.000205352
-23.699	0.000672485	-23.6886	-0.000787951	-21.4702	0.000205287	-21.4598	-0.000227466
-23.6886	0.000785857	-23.6782	-0.00091839	-21.4598	0.000227394	-21.4494	-0.000251334
-23.6782	0.000915972	-23.6678	-0.00107	-21.4494	0.000251254	-21.4391	-0.000277018
-23.6678	0.00106	-23.6574	-0.00124	-21.4391	0.000276929	-21.4287	-0.000304584
-23.6574	0.00123	-23.647	-0.00143	-21.4287	0.000304486	-21.4183	-0.000334063
-23.647	0.00143	-23.6367	-0.00165	-21.4183	0.000333954	-21.4079	-0.000365503
-23.6367	0.00165	-23.6263	-0.0019	-21.4079	0.000365384	-21.3975	-0.000398913
-23.6263	0.0019	-23.6159	-0.00218	-21.3975	0.000398781	-21.3871	-0.000434317
-23.6159	0.00218	-23.6055	-0.0025	-21.3871	0.000434174	-21.3768	-0.000471721
-23.6055	0.00249	-23.5951	-0.00285	-21.3768	0.000471564	-21.3664	-0.000511113
-23.5951	0.00284	-23.5847	-0.00325	-21.3664	0.000510942	-21.356	-0.00055247
-23.5847	0.00324	-23.5743	-0.00369	-21.356	0.000552284	-21.3456	-0.000595754
-23.5743	0.00368	-23.564	-0.00418	-21.3456	0.000595553	-21.3352	-0.000640913
-23.564	0.00417	-23.5536	-0.00472	-21.3352	0.000640695	-21.3248	-0.000687879
-23.5536	0.00471	-23.5432	-0.00532	-21.3248	0.000687644	-21.3144	-0.000736569
-23.5432	0.00531	-23.5328	-0.00598	-21.3144	0.000736317	-21.3041	-0.000786888
-23.5328	0.00597	-23.5224	-0.00671	-21.3041	0.000786617	-21.2937	-0.000838723
-23.5224	0.00669	-23.512	-0.0075	-21.2937	0.000838433	-21.2833	-0.00089195
-23.512	0.00749	-23.5017	-0.00837	-21.2833	0.000891641	-21.2729	-0.000946433
-23.5017	0.00835	-23.4913	-0.00931	-21.2729	0.000946103	-21.2625	-0.001
-23.4913	0.00929	-23.4809	-0.01033	-21.2625	0.001	-21.2521	-0.00106
-23.4809	0.01031	-23.4705	-0.01144	-21.2521	0.00106	-21.2417	-0.00112
-23.4705	0.01142	-23.4601	-0.01263	-21.2417	0.00112	-21.2314	-0.00117
-23.4601	0.01261	-23.4497	-0.01391	-21.2314	0.00117	-21.221	-0.00123
-23.4497	0.01389	-23.4394	-0.01528	-21.221	0.00123	-21.2106	-0.00129
-23.4394	0.01525	-23.429	-0.01675	-21.2106	0.00129	-21.2002	-0.00135
-23.429	0.01672	-23.4186	-0.0183	-21.2002	0.00135	-21.1898	-0.00141
-23.4186	0.01827	-23.4082	-0.01995	-21.1898	0.00141	-21.1794	-0.00147
-23.4082	0.01992	-23.3978	-0.02169	-21.1794	0.00147	-21.169	-0.00152
-23.3978	0.02166	-23.3874	-0.02353	-21.169	0.00152	-21.1587	-0.00158
-23.3874	0.02349	-23.3771	-0.02545	-21.1587	0.00158	-21.1483	-0.00164
-23.3771	0.02541	-23.3667	-0.02746	-21.1483	0.00164	-21.1379	-0.00169
-23.3667	0.02741	-23.3563	-0.02955	-21.1379	0.00169	-21.1275	-0.00175
-23.3563	0.0295	-23.3459	-0.03172	-21.1275	0.00175	-21.1171	-0.0018
-23.3459	0.03167	-23.3355	-0.03396	-21.1171	0.0018	-21.1067	-0.00185
-23.3355	0.03391	-23.3251	-0.03627	-21.1067	0.00185	-21.0964	-0.0019
-23.3251	0.03622	-23.3148	-0.03864	-21.0964	0.0019	-21.086	-0.00195
-23.3148	0.03858	-23.3044	-0.04105	-21.086	0.00195	-21.0756	-0.00201
-23.3044	0.041	-23.294	-0.0435	-21.0756	0.002	-21.0652	-0.00205
-23.294	0.04345	-23.2836	-0.04599	-21.0652	0.00205	-21.0548	-0.0021
-23.2836	0.04593	-23.2732	-0.04849	-21.0548	0.0021	-21.0444	-0.00215
-23.2732	0.04843	-23.2628	-0.05099	-21.0444	0.00215	-21.0341	-0.00219
-23.2628	0.05093	-23.2524	-0.05349	-21.0341	0.00219	-21.0237	-0.00224
-23.2524	0.05343	-23.2421	-0.05596	-21.0237	0.00224	-21.0133	-0.00228
-23.2421	0.0559	-23.2317	-0.0584	-21.0133	0.00228	-21.0029	-0.00232
-23.2317	0.05835	-23.2213	-0.06079	-21.0029	0.00232	-20.9925	-0.00236
-23.2213	0.06074	-23.2109	-0.06312	-20.9925	0.00236	-20.9821	-0.0024
-23.2109	0.06306	-23.2005	-0.06536	-20.9821	0.0024	-20.9717	-0.00244
-23.2005	0.06531	-23.1901	-0.06752	-20.9717	0.00244	-20.9614	-0.00248
-23.1901	0.06747	-23.1797	-0.06957	-20.9614	0.00248	-20.951	-0.00252
-23.1797	0.06952	-23.1694	-0.07149	-20.951	0.00252	-20.9406	-0.00256
-23.1694	0.07144	-23.159	-0.07328	-20.9406	0.00256	-20.9302	-0.0026
-23.159	0.07324	-23.1486	-0.07492	-20.9302	0.0026	-20.9198	-0.00264
-23.1486	0.07488	-23.1382	-0.07641	-20.9198	0.00264	-20.9094	-0.00268
-23.1382	0.07637	-23.1278	-0.07772	-20.9094	0.00268	-20.899	-0.00271
-23.1278	0.07769	-23.1175	-0.07888	-20.899	0.00271	-20.8887	-0.00275
-23.1175	0.07885	-23.1071	-0.07987	-20.8887	0.00275	-20.8783	-0.00279
-23.1071	0.07984	-23.0967	-0.08067	-20.8783	0.00279	-20.8679	-0.00283
-23.0967	0.08065	-23.0863	-0.08129	-20.8679	0.00283	-20.8575	-0.00287
-23.0863	0.08127	-23.0759	-0.0817	-20.8575	0.00286	-20.8471	-0.0029
-23.0759	0.08169	-23.0655	-0.08192	-20.8471	0.0029	-20.8367	-0.00294
-23.0655	0.08192	-23.0551	-0.08194	-20.8367	0.00294	-20.8264	-0.00298
-23.0551	0.08194	-23.0448	-0.08176	-20.8264	0.00298	-20.816	-0.00301
-23.0448	0.08176	-23.0344	-0.08138	-20.816	0.00301	-20.8056	-0.00305
-23.0344	0.08138	-23.024	-0.08081	-20.8056	0.00305	-20.7952	-0.00309
-23.024	0.08081	-23.0136	-0.08005	-20.7952	0.00309	-20.7848	-0.00312
-23.0136	0.08006	-23.0032	-0.07913	-20.7848	0.00312	-20.7744	-0.00316
-23.0032	0.07915	-22.9928	-0.07805	-20.7744	0.00316	-20.7641	-0.00319
-22.9928	0.07807	-22.9825	-0.07679	-20.7641	0.00319	-20.7537	-0.00322
-22.9825	0.07681	-22.9721	-0.07535	-20.7537	0.00322	-20.7433	-0.00325
-22.9721	0.07538	-22.9617	-0.07375	-20.7433	0.00325	-20.7329	-0.00328
-22.9617	0.07378	-22.9513	-0.07199	-20.7329	0.00328	-20.7225	-0.00331
-22.9513	0.07203	-22.9409	-0.0701	-20.7225	0.00331	-20.7121	-0.00333
-22.9409	0.07014	-22.9305	-0.06808	-20.7121	0.00333	-20.7017	-0.00335
-22.9305	0.06813	-22.9201	-0.06595	-20.7017	0.00335	-20.6914	-0.00337
-22.9201	0.066	-22.9098	-0.06373	-20.6914	0.00337	-20.681	-0.00338
-22.9098	0.06378	-22.8994	-0.06142	-20.681	0.00338	-20.6706	-0.00339
-22.8994	0.06147	-22.889	-0.05904	-20.6706	0.00339	-20.6602	-0.0034
-22.889	0.05909	-22.8786	-0.05661	-20.6602	0.0034	-20.6498	-0.0034
-22.8786	0.05666	-22.8682	-0.05413	-20.6498	0.0034	-20.6394	-0.0034
-22.8682	0.05419	-22.8578	-0.05164	-20.6394	0.0034	-20.629	-0.0034
-22.8578	0.05169	-22.8475	-0.04913	-20.629	0.0034	-20.6187	-0.00339
-22.8475	0.04919	-22.8371	-0.04662	-20.6187	0.00339	-20.6083	-0.00337
-22.8371	0.04668	-22.8267	-0.04413	-20.6083	0.00337	-20.5979	-0.00335
-22.8267	0.04418	-22.8163	-0.04166	-20.5979	0.00335	-20.5875	-0.00333
-22.8163	0.04172	-22.8059	-0.03923	-20.5875	0.00333	-20.5771	-0.0033
-22.8059	0.03928	-22.7955	-0.03684	-20.5771	0.0033	-20.5667	-0.00326
-22.7955	0.0369	-22.7852	-0.03451	-20.5667	0.00326	-20.5564	-0.00322
-22.7852	0.03457	-22.7748	-0.03225	-20.5564	0.00323	-20.546	-0.00318
-22.7748	0.0323	-22.7644	-0.03005	-20.546	0.00318	-20.5356	-0.00313
-22.7644	0.0301	-22.754	-0.02794	-20.5356	0.00313	-20.5252	-0.00308
-22.754	0.02799	-22.7436	-0.0259	-20.5252	0.00308	-20.5148	-0.00302
-22.7436	0.02595	-22.7332	-0.02395	-20.5148	0.00302	-20.5044	-0.00296
-22.7332	0.024	-22.7229	-0.02209	-20.5044	0.00296	-20.4941	-0.00289
-22.7229	0.02213	-22.7125	-0.02032	-20.4941	0.0029	-20.4837	-0.00283
-22.7125	0.02036	-22.7021	-0.01865	-20.4837	0.00283	-20.4733	-0.00276
-22.7021	0.01869	-22.6917	-0.01707	-20.4733	0.00276	-20.4629	-0.00269
-22.6917	0.0171	-22.6813	-0.01558	-20.4629	0.00269	-20.4525	-0.00261
-22.6813	0.01561	-22.6709	-0.01418	-20.4525	0.00261	-20.4421	-0.00253
-22.6709	0.01422	-22.6605	-0.01288	-20.4421	0.00253	-20.4317	-0.00245
-22.6605	0.01291	-22.6502	-0.01167	-20.4317	0.00245	-20.4214	-0.00237
-22.6502	0.0117	-22.6398	-0.01054	-20.4214	0.00237	-20.411	-0.00229
-22.6398	0.01057	-22.6294	-0.0095	-20.411	0.00229	-20.4006	-0.00221
-22.6294	0.00952	-22.619	-0.00854	-20.4006	0.00221	-20.3902	-0.00212
-22.619	0.00856	-22.6086	-0.00765	-20.3902	0.00212	-20.3798	-0.00204
-22.6086	0.00767	-22.5982	-0.00684	-20.3798	0.00204	-20.3694	-0.00196
-22.5982	0.00686	-22.5879	-0.0061	-20.3694	0.00196	-20.359	-0.00187
-22.5879	0.00612	-22.5775	-0.00543	-20.359	0.00187	-20.3487	-0.00179
-22.5775	0.00544	-22.5671	-0.00481	-20.3487	0.00179	-20.3383	-0.00171
-22.5671	0.00483	-22.5567	-0.00426	-20.3383	0.00171	-20.3279	-0.00164
-22.5567	0.00427	-22.5463	-0.00376	-20.3279	0.00164	-20.3175	-0.00156
-22.5463	0.00377	-22.5359	-0.00331	-20.3175	0.00156	-20.3071	-0.00149
-22.5359	0.00332	-22.5255	-0.0029	-20.3071	0.00149	-20.2967	-0.00142
-22.5255	0.00291	-22.5152	-0.00254	-20.2967	0.00142	-20.2864	-0.00135
-22.5152	0.00255	-22.5048	-0.00222	-20.2864	0.00135	-20.276	-0.00128
-22.5048	0.00223	-22.4944	-0.00193	-20.276	0.00128	-20.2656	-0.00122
-22.4944	0.00194	-22.484	-0.00168	-20.2656	0.00122	-20.2552	-0.00116
-22.484	0.00169	-22.4736	-0.00146	-20.2552	0.00116	-20.2448	-0.0011
-22.4736	0.00146	-22.4632	-0.00126	-20.2448	0.0011	-20.2344	-0.00105
-22.4632	0.00126	-22.4529	-0.00108	-20.2344	0.00105	-20.224	-0.000999119
-22.4529	0.00109	-22.4425	-0.000932769	-20.224	0.000999133	-20.2137	-0.000951688
-22.4425	0.000936174	-22.4321	-0.000799851	-20.2137	0.000951673	-20.2033	-0.000907242
-22.4321	0.000802819	-22.4217	-0.000684081	-20.2033	0.000907198	-20.1929	-0.000865701
-22.4217	0.00068666	-22.4113	-0.000583538	-20.1929	0.000865631	-20.1825	-0.000826968
-22.4113	0.000585772	-22.4009	-0.000496469	-20.1825	0.000826872	-20.1721	-0.000790927
-22.4009	0.000498399	-22.3906	-0.000421287	-20.1721	0.000790807	-20.1617	-0.000757422
-22.3906	0.000422949	-22.3802	-0.000356554	-20.1617	0.000757279	-20.1514	-0.000726356
-22.3802	0.000357982	-22.3698	-0.000300977	-20.1514	0.000726193	-20.141	-0.000697547
-22.3698	0.0003022	-22.3594	-0.000253398	-20.141	0.000697364	-20.1306	-0.00067083
-22.3594	0.000254441	-22.349	-0.000212781	-20.1306	0.000670629	-20.1202	-0.000646037
-22.349	0.000213669	-22.3386	-0.000178206	-20.1202	0.00064582	-20.1098	-0.000622996
-22.3386	0.00017896	-22.3283	-0.000148858	-20.1098	0.000622765	-20.0994	-0.000601536
-22.3283	0.000149496	-22.3179	-0.000124017	-20.0994	0.000601291	-20.0891	-0.000581485
-22.3179	0.000124555	-22.3075	-0.00010305	-20.0891	0.000581229	-20.0787	-0.000562678
-22.3075	0.000103503	-21.6429	-0.00010197	-20.0787	0.000562412	-20.0683	-0.000544955
-22.2971	8.57832e-05	-21.6325	-0.000119706	-20.0683	0.00054468	-20.0579	-0.000528182
-21.6429	0.000101717	-21.6221	-0.00014016	-20.0579	0.0005279	-20.0475	-0.000512378
-21.6325	0.000119412	-21.6117	-0.000163681	-20.0475	0.000512091	-20.0371	-0.000497445
-21.6221	0.000139819	-21.6014	-0.000190651	-20.0371	0.000497153	-20.0267	-0.00048327
-21.6117	0.000163288	-21.591	-0.000221487	-20.0267	0.000482975	-20.0163	-0.00046971
-21.6014	0.000190199	-21.5806	-0.000256641	-20.0163	0.000469413	-20.006	-0.000456477
-21.591	0.000220968	-21.5702	-0.0002966	-20.006	0.000456178	-19.9956	-0.000443511
-21.5806	0.000256047	-21.5598	-0.00034189	-19.9956	0.000443213	-19.9852	-0.000430743
-21.5702	0.000295923	-21.5494	-0.000393072	-19.9852	0.000430446	-19.9748	-0.000418047
-21.5598	0.00034112	-21.5391	-0.000450745	-19.9748	0.000417752	-19.9644	-0.000405359
-21.5494	0.000392198	-21.5287	-0.000515535	-19.9644	0.000405068	-19.954	-0.000392635
-21.5391	0.000449757	-21.5183	-0.000588117	-19.954	0.000392349	-19.9437	-0.000379844
-21.5287	0.000514421	-21.5079	-0.00066917	-19.9437	0.000379564	-19.9333	-0.000366968
-21.5183	0.000586864	-21.4975	-0.00075942	-19.9333	0.000366694	-19.9229	-0.000353995
-21.5079	0.000667765	-21.4871	-0.000859627	-19.9229	0.000353728	-19.9125	-0.00034093
-21.4975	0.000757851	-21.4767	-0.000970523	-19.9125	0.000340671	-19.9021	-0.000327779
-21.4871	0.000857878	-21.4664	-0.00109	-19.9021	0.000327528	-19.8917	-0.000314559
-21.4767	0.000968581	-21.456	-0.00123	-19.8917	0.000314317	-19.8814	-0.000301294
-21.4664	0.00109	-21.4456	-0.00138	-19.8814	0.000301061	-19.871	-0.00028801
-21.456	0.00123	-21.4352	-0.00154	-19.871	0.000287787	-19.8606	-0.000274741
-21.4456	0.00137	-21.4248	-0.00171	-19.8606	0.000274528	-19.8502	-0.000261523
-21.4352	0.00153	-21.4144	-0.0019	-19.8502	0.00026132	-19.8398	-0.00024839
-21.4248	0.00171	-21.4041	-0.00211	-19.8398	0.000248196	-19.8294	-0.00023539
-21.4144	0.0019	-21.3937	-0.00233	-19.8294	0.000235206	-19.8191	-0.000222549
-21.4041	0.00211	-21.3833	-0.00258	-19.8191	0.000222375	-19.8087	-0.000209925
-21.3937	0.00233	-21.3729	-0.00283	-19.8087	0.000209762	-19.7983	-0.000197547
-21.3833	0.00257	-21.3625	-0.00311	-19.7983	0.000197393	-19.7879	-0.00018545
-21.3729	0.00283	-21.3521	-0.0034	-19.7879	0.000185306	-19.7775	-0.00017366
-21.3625	0.0031	-21.3418	-0.00372	-19.7775	0.000173525	-19.7671	-0.000162229
-21.3521	0.0034	-21.3314	-0.00405	-19.7671	0.000162103	-19.7567	-0.000151172
-21.3418	0.00371	-21.321	-0.0044	-19.7567	0.000151055	-19.7463	-0.000140515
-21.3314	0.00404	-21.3106	-0.00476	-19.7463	0.000140407	-19.736	-0.00013028
-21.321	0.00439	-21.3002	-0.00515	-19.736	0.00013018	-19.7256	-0.000120482
-21.3106	0.00476	-21.2898	-0.00555	-19.7256	0.00012039	-19.7152	-0.000111136
-21.3002	0.00514	-21.2795	-0.00597	-19.7152	0.000111052	-19.7048	-0.000102241
-21.2898	0.00554	-21.2691	-0.0064	-19.7048	0.000102164	-17.7733	-0.0001064
-21.2795	0.00596	-21.2587	-0.00685	-19.6944	9.37557e-05	-17.7629	-0.00012026
-21.2691	0.00639	-21.2483	-0.0073	-17.7733	0.000107841	-17.7525	-0.0001356
-21.2587	0.00684	-21.2379	-0.00777	-17.7629	0.000121858	-17.7421	-0.000152529
-21.2483	0.0073	-21.2275	-0.00825	-17.7525	0.000137365	-17.7317	-0.000171156
-21.2379	0.00777	-21.2172	-0.00874	-17.7421	0.000154472	-17.7213	-0.000191589
-21.2275	0.00825	-21.2068	-0.00923	-17.7317	0.000173288	-17.711	-0.000213935
-21.2172	0.00873	-21.1964	-0.00973	-17.7213	0.000193919	-17.7006	-0.000238297
-21.2068	0.00922	-21.186	-0.01023	-17.711	0.000216472	-17.6902	-0.000264775
-21.1964	0.00972	-21.1756	-0.01072	-17.7006	0.000241051	-17.6798	-0.000293461
-21.186	0.01022	-21.1652	-0.01121	-17.6902	0.000267752	-17.6694	-0.00032444
-21.1756	0.01071	-21.1548	-0.0117	-17.6798	0.000296668	-17.659	-0.000357786
-21.1652	0.0112	-21.1445	-0.01217	-17.6694	0.000327881	-17.6486	-0.000393562
-21.1548	0.01169	-21.1341	-0.01264	-17.659	0.000361463	-17.6383	-0.000431817
-21.1445	0.01216	-21.1237	-0.01308	-17.6486	0.000397476	-17.6279	-0.000472583
-21.1341	0.01263	-21.1133	-0.01351	-17.6383	0.000435966	-17.6175	-0.000515877
-21.1237	0.01308	-21.1029	-0.01393	-17.6279	0.000476964	-17.6071	-0.000561693
-21.1133	0.01351	-21.0925	-0.01431	-17.6175	0.000520481	-17.5967	-0.000610006
-21.1029	0.01392	-21.0821	-0.01468	-17.6071	0.00056651	-17.5863	-0.000660767
-21.0925	0.01431	-21.0718	-0.01501	-17.5967	0.000615022	-17.576	-0.0007139
-21.0821	0.01467	-21.0614	-0.01532	-17.5863	0.000665964	-17.5656	-0.000769308
-21.0718	0.01501	-21.051	-0.0156	-17.576	0.000719258	-17.5552	-0.000826866
-21.0614	0.01532	-21.0406	-0.01585	-17.5656	0.000774802	-17.5448	-0.000886424
-21.051	0.0156	-21.0302	-0.01606	-17.5552	0.000832467	-17.5344	-0.000947803
-21.0406	0.01584	-21.0199	-0.01625	-17.5448	0.000892101	-17.524	-0.00101
-21.0302	0.01606	-21.0095	-0.0164	-17.5344	0.000953519	-17.5136	-0.00108
-21.0199	0.01625	-20.9991	-0.01652	-17.524	0.00102	-17.5033	-0.00114
-21.0095	0.0164	-20.9887	-0.01661	-17.5136	0.00108	-17.4929	-0.00121
-20.9991	0.01652	-20.9783	-0.01667	-17.5033	0.00115	-17.4825	-0.00127
-20.9887	0.01661	-20.9679	-0.01669	-17.4929	0.00121	-17.4721	-0.00134
-20.9783	0.01667	-20.9575	-0.01668	-17.4825	0.00128	-17.4617	-0.00141
-20.9679	0.01669	-20.9472	-0.01663	-17.4721	0.00135	-17.4513	-0.00147
-20.9575	0.01668	-20.9368	-0.01655	-17.4617	0.00141	-17.441	-0.00154
-20.9472	0.01663	-20.9264	-0.01643	-17.4513	0.00148	-17.4306	-0.0016
-20.9368	0.01655	-20.916	-0.01629	-17.441	0.00154	-17.4202	-0.00166
-20.9264	0.01644	-20.9056	-0.01611	-17.4306	0.00161	-17.4098	-0.00172
-20.916	0.01629	-20.8952	-0.01591	-17.4202	0.00167	-17.3994	-0.00178
-20.9056	0.01612	-20.8849	-0.01569	-17.4098	0.00173	-17.389	-0.00184
-20.8952	0.01592	-20.8745	-0.01544	-17.3994	0.00178	-17.3787	-0.00189
-20.8849	0.0157	-20.8641	-0.01518	-17.389	0.00184	-17.3683	-0.00193
-20.8745	0.01545	-20.8537	-0.0149	-17.3787	0.00189	-17.3579	-0.00198
-20.8641	0.01519	-20.8433	-0.01461	-17.3683	0.00193	-17.3475	-0.00201
-20.8537	0.01491	-20.8329	-0.01431	-17.3579	0.00197	-17.3371	-0.00205
-20.8433	0.01462	-20.8225	-0.01399	-17.3475	0.00201	-17.3267	-0.00208
-20.8329	0.01432	-20.8122	-0.01367	-17.3371	0.00205	-17.3163	-0.0021
-20.8225	0.014	-20.8018	-0.01335	-17.3267	0.00207	-17.306	-0.00212
-20.8122	0.01368	-20.7914	-0.01303	-17.3163	0.0021	-17.2956	-0.00213
-20.8018	0.01336	-20.781	-0.01271	-17.306	0.00211	-17.2852	-0.00214
-20.7914	0.01304	-20.7706	-0.01239	-17.2956	0.00213	-17.2748	-0.00214
-20.781	0.01272	-20.7602	-0.01208	-17.2852	0.00213	-17.2644	-0.00214
-20.7706	0.0124	-20.7499	-0.01178	-17.2748	0.00213	-17.254	-0.00214
-20.7602	0.01209	-20.7395	-0.01149	-17.2644	0.00213	-17.2436	-0.00213
-20.7499	0.01179	-20.7291	-0.01122	-17.254	0.00213	-17.2333	-0.00211
-20.7395	0.0115	-20.7187	-0.01096	-17.2436	0.00211	-17.2229	-0.00209
-20.7291	0.01123	-20.7083	-0.01071	-17.2333	0.0021	-17.2125	-0.00206
-20.7187	0.01096	-20.6979	-0.01048	-17.2229	0.00208	-17.2021	-0.00203
-20.7083	0.01072	-20.6876	-0.01027	-17.2125	0.00205	-17.1917	-0.00199
-20.6979	0.01049	-20.6772	-0.01008	-17.2021	0.00202	-17.1813	-0.00195
-20.6876	0.01028	-20.6668	-0.00991	-17.1917	0.00198	-17.171	-0.00191
-20.6772	0.01009	-20.6564	-0.00976	-17.1813	0.00194	-17.1606	-0.00186
-20.6668	0.00992	-20.646	-0.00963	-17.171	0.00189	-17.1502	-0.00181
-20.6564	0.00977	-20.6356	-0.00951	-17.1606	0.00184	-17.1398	-0.00175
-20.646	0.00963	-20.6253	-0.00942	-17.1502	0.00179	-17.1294	-0.00169
-20.6356	0.00952	-20.6149	-0.00934	-17.1398	0.00173	-17.119	-0.00163
-20.6253	0.00942	-20.6045	-0.00928	-17.1294	0.00167	-17.1087	-0.00157
-20.6149	0.00934	-20.5941	-0.00923	-17.119	0.00161	-17.0983	-0.0015
-20.6045	0.00928	-20.5837	-0.0092	-17.1087	0.00155	-17.0879	-0.00144
-20.5941	0.00924	-20.5733	-0.00919	-17.0983	0.00149	-17.0775	-0.00137
-20.5837	0.00921	-20.563	-0.00918	-17.0879	0.00142	-17.0671	-0.0013
-20.5733	0.00919	-20.5526	-0.00919	-17.0775	0.00135	-17.0567	-0.00124
-20.563	0.00919	-20.5422	-0.00921	-17.0671	0.00129	-17.0463	-0.00117
-20.5526	0.0092	-20.5318	-0.00923	-17.0567	0.00122	-17.036	-0.0011
-20.5422	0.00921	-20.5214	-0.00927	-17.0463	0.00115	-17.0256	-0.00104
-20.5318	0.00924	-20.511	-0.0093	-17.036	0.00109	-17.0152	-0.000972806
-20.5214	0.00927	-20.5006	-0.00934	-17.0256	0.00102	-17.0048	-0.000910333
-20.511	0.0093	-20.4903	-0.00938	-17.0152	0.000958394	-16.9944	-0.000849587
-20.5006	0.00934	-20.4799	-0.00942	-17.0048	0.000896422	-16.984	-0.00079077
-20.4903	0.00938	-20.4695	-0.00945	-16.9944	0.000836207	-16.9736	-0.00073405
-20.4799	0.00942	-20.4591	-0.00948	-16.984	0.000777945	-16.9633	-0.000679572
-20.4695	0.00945	-20.4487	-0.00951	-16.9736	0.0007218	-16.9529	-0.000627502
-20.4591	0.00949	-20.4383	-0.00954	-16.9633	0.00066791	-16.9425	-0.000578054
-20.4487	0.00951	-20.4279	-0.00955	-16.9529	0.000616508	-16.9321	-0.000531145
-20.4383	0.00954	-20.4176	-0.00956	-16.9425	0.00056772	-16.9217	-0.000486661
-20.4279	0.00955	-20.4072	-0.00955	-16.9321	0.000521334	-16.9113	-0.000444772
-20.4176	0.00956	-20.3968	-0.00954	-16.9217	0.00047746	-16.901	-0.000405481
-20.4072	0.00956	-20.3864	-0.00952	-16.9113	0.000436176	-16.8906	-0.000368772
-20.3968	0.00954	-20.376	-0.00948	-16.901	0.000397482	-16.8802	-0.000334615
-20.3864	0.00952	-20.3656	-0.00944	-16.8906	0.00036136	-16.8698	-0.000302968
-20.376	0.00948	-20.3553	-0.00938	-16.8802	0.000327778	-16.8594	-0.000273777
-20.3656	0.00944	-20.3449	-0.0093	-16.8698	0.000296692	-16.849	-0.00024698
-20.3553	0.00938	-20.3345	-0.00922	-16.8594	0.000268049	-16.8387	-0.000222512
-20.3449	0.00931	-20.3241	-0.00912	-16.849	0.000241786	-16.8283	-0.000200302
-20.3345	0.00922	-20.3137	-0.00901	-16.8387	0.000217838	-16.8179	-0.000180281
-20.3241	0.00912	-20.3033	-0.00888	-16.8283	0.000196137	-16.8075	-0.000162381
-20.3137	0.00901	-20.293	-0.00874	-16.8179	0.000176613	-16.7971	-0.000146538
-20.3033	0.00888	-20.2826	-0.00859	-16.8075	0.000159202	-16.7867	-0.000132696
-20.293	0.00874	-20.2722	-0.00843	-16.7971	0.000143842	-16.7763	-0.000120808
-20.2826	0.00859	-20.2618	-0.00825	-16.7867	0.000130482	-16.766	-0.000110836
-20.2722	0.00843	-20.2514	-0.00806	-16.7763	0.000119076	-16.7556	-0.00010276
-20.2618	0.00825	-20.241	-0.00787	-16.766	0.000109594	-16.6829	-0.000101374
-20.2514	0.00806	-20.2307	-0.00766	-16.7556	0.000102021	-16.6725	-0.000110059
-20.241	0.00787	-20.2203	-0.00745	-16.7452	9.63542e-05	-16.6621	-0.00012143
-20.2307	0.00766	-20.2099	-0.00723	-16.6829	0.000105097	-16.6517	-0.000135721
-20.2203	0.00745	-20.1995	-0.00701	-16.6725	0.000114664	-16.6413	-0.000153209
-20.2099	0.00723	-20.1891	-0.00678	-16.6621	0.000127007	-16.6309	-0.000174204
-20.1995	0.00701	-20.1787	-0.00654	-16.6517	0.000142378	-16.6206	-0.000199061
-20.1891	0.00678	-20.1684	-0.00631	-16.6413	0.000161063	-16.6102	-0.000228172
-20.1787	0.00654	-20.158	-0.00606	-16.6309	0.000183388	-16.5998	-0.000261976
-20.1684	0.00631	-20.1476	-0.00582	-16.6206	0.000209719	-16.5894	-0.00030095
-20.158	0.00606	-20.1372	-0.00558	-16.6102	0.000240465	-16.579	-0.000345617
-20.1476	0.00582	-20.1268	-0.00533	-16.5998	0.000276077	-16.5687	-0.000396542
-20.1372	0.00558	-20.1164	-0.00509	-16.5894	0.000317049	-16.5583	-0.00045433
-20.1268	0.00533	-20.106	-0.00485	-16.579	0.000363916	-16.5479	-0.000519627
-20.1164	0.00509	-20.0957	-0.00461	-16.5687	0.000417256	-16.5375	-0.000593117
-20.106	0.00485	-20.0853	-0.00437	-16.5583	0.000477689	-16.5271	-0.000675515
-20.0957	0.00461	-20.0749	-0.00414	-16.5479	0.000545871	-16.5167	-0.000767569
-20.0853	0.00437	-20.0645	-0.00391	-16.5375	0.000622497	-16.5063	-0.000870051
-20.0749	0.00414	-20.0541	-0.00368	-16.5271	0.000708293	-16.496	-0.000983751
-20.0645	0.00391	-20.0437	-0.00346	-16.5167	0.000804012	-16.4856	-0.00111
-20.0541	0.00368	-20.0333	-0.00325	-16.5063	0.000910431	-16.4752	-0.00125
-20.0437	0.00346	-20.023	-0.00305	-16.496	0.00103	-16.4648	-0.0014
-20.0333	0.00325	-20.0126	-0.00285	-16.4856	0.00116	-16.4544	-0.00157
-20.023	0.00305	-20.0022	-0.00266	-16.4752	0.0013	-16.444	-0.00175
-20.0126	0.00285	-19.9918	-0.00247	-16.4648	0.00146	-16.4336	-0.00195
-20.0022	0.00266	-19.9814	-0.0023	-16.4544	0.00163	-16.4233	-0.00216
-19.9918	0.00247	-19.9711	-0.00213	-16.444	0.00182	-16.4129	-0.00239
-19.9814	0.0023	-19.9607	-0.00197	-16.4336	0.00202	-16.4025	-0.00264
-19.9711	0.00213	-19.9503	-0.00182	-16.4233	0.00224	-16.3921	-0.00291
-19.9607	0.00197	-19.9399	-0.00167	-16.4129	0.00248	-16.3817	-0.00319
-19.9503	0.00182	-19.9295	-0.00154	-16.4025	0.00273	-16.3713	-0.0035
-19.9399	0.00167	-19.9191	-0.00141	-16.3921	0.00301	-16.3609	-0.00382
-19.9295	0.00154	-19.9087	-0.00129	-16.3817	0.0033	-16.3506	-0.00416
-19.9191	0.00141	-19.8984	-0.00118	-16.3713	0.00361	-16.3402	-0.00452
-19.9087	0.00129	-19.888	-0.00107	-16.3609	0.00394	-16.3298	-0.0049
-19.8984	0.00118	-19.8776	-0.000973114	-16.3506	0.00429	-16.3194	-0.0053
-19.888	0.00107	-19.8672	-0.000882059	-16.3402	0.00465	-16.309	-0.00571
-19.8776	0.000973183	-19.8568	-0.000797696	-16.3298	0.00504	-16.2986	-0.00613
-19.8672	0.000882122	-19.8464	-0.000719745	-16.3194	0.00544	-16.2883	-0.00658
-19.8568	0.000797753	-19.8361	-0.000647914	-16.309	0.00585	-16.2779	-0.00703
-19.8464	0.000719798	-19.8257	-0.000581901	-16.2986	0.00628	-16.2675	-0.00749
-19.8361	0.000647962	-19.8153	-0.000521398	-16.2883	0.00673	-16.2571	-0.00797
-19.8257	0.000581944	-19.8049	-0.000466094	-16.2779	0.00718	-16.2467	-0.00845
-19.8153	0.000521437	-19.7945	-0.00041568	-16.2675	0.00765	-16.2363	-0.00894
-19.8049	0.000466129	-19.7841	-0.000369846	-16.2571	0.00813	-16.226	-0.00943
-19.7945	0.000415711	-19.7737	-0.000328288	-16.2467	0.00861	-16.2156	-0.00992
-19.7841	0.000369874	-19.7634	-0.000290708	-16.2363	0.0091	-16.2052	-0.0104
-19.7737	0.000328313	-19.753	-0.000256818	-16.226	0.00958	-16.1948	-0.01089
-19.7634	0.000290731	-19.7426	-0.000226336	-16.2156	0.01007	-16.1844	-0.01136
-19.753	0.000256838	-19.7322	-0.000198995	-16.2052	0.01055	-16.174	-0.01182
-19.7426	0.000226354	-19.7218	-0.000174535	-16.1948	0.01103	-16.1636	-0.01227
-19.7322	0.000199011	-19.7114	-0.000152713	-16.1844	0.0115	-16.1533	-0.0127
-19.7218	0.000174549	-19.7011	-0.000133296	-16.174	0.01195	-16.1429	-0.01311
-19.7114	0.000152725	-19.6907	-0.000116063	-16.1636	0.01239	-16.1325	-0.01349
-19.7011	0.000133307	-19.6803	-0.000100814	-16.1533	0.01281	-16.1221	-0.01385
-19.6907	0.000116072	-17.8008	-0.000103243	-16.1429	0.01321	-16.1117	-0.01419
-19.6803	0.000100822	-17.7904	-0.000116534	-16.1325	0.01358	-16.1013	-0.01449
-19.6699	8.73558e-05	-17.78	-0.000131184	-16.1221	0.01393	-16.0909	-0.01476
-17.8008	0.000103231	-17.7696	-0.000147278	-16.1117	0.01425	-16.0806	-0.01499
-17.7904	0.000116521	-17.7592	-0.000164903	-16.1013	0.01454	-16.0702	-0.01518
-17.78	0.000131169	-17.7488	-0.000184141	-16.0909	0.01479	-16.0598	-0.01534
-17.7696	0.000147262	-17.7385	-0.00020507	-16.0806	0.01501	-16.0494	-0.01546
-17.7592	0.000164885	-17.7281	-0.000227765	-16.0702	0.01518	-16.039	-0.01553
-17.7488	0.000184121	-17.7177	-0.000252292	-16.0598	0.01532	-16.0286	-0.01557
-17.7385	0.000205049	-17.7073	-0.00027871	-16.0494	0.01542	-16.0183	-0.01557
-17.7281	0.000227742	-17.6969	-0.000307066	-16.039	0.01548	-16.0079	-0.01556
-17.7177	0.000252266	-17.6865	-0.000337398	-16.0286	0.0155	-15.9975	-0.0155
-17.7073	0.000278682	-17.6761	-0.000369731	-16.0183	0.0155	-15.9871	-0.01541
-17.6969	0.000307036	-17.6658	-0.000404074	-16.0079	0.01547	-15.9767	-0.01528
-17.6865	0.000337366	-17.6554	-0.00044042	-15.9975	0.01541	-15.9663	-0.01511
-17.6761	0.000369696	-17.645	-0.000478746	-15.9871	0.0153	-15.9559	-0.0149
-17.6658	0.000404036	-17.6346	-0.000519009	-15.9767	0.01515	-15.9456	-0.01465
-17.6554	0.000440379	-17.6242	-0.000561146	-15.9663	0.01496	-15.9352	-0.01437
-17.645	0.000478702	-17.6138	-0.000605074	-15.9559	0.01474	-15.9248	-0.01406
-17.6346	0.000518962	-17.6035	-0.000650689	-15.9456	0.01448	-15.9144	-0.01372
-17.6242	0.000561097	-17.5931	-0.000697862	-15.9352	0.01419	-15.904	-0.01335
-17.6138	0.000605022	-17.5827	-0.000746444	-15.9248	0.01386	-15.8936	-0.01295
-17.6035	0.000650634	-17.5723	-0.000796264	-15.9144	0.01351	-15.8833	-0.01253
-17.5931	0.000697804	-17.5619	-0.000847126	-15.904	0.01313	-15.8729	-0.0121
-17.5827	0.000746384	-17.5515	-0.000898816	-15.8936	0.01273	-15.8625	-0.01164
-17.5723	0.000796201	-17.5412	-0.000951098	-15.8833	0.0123	-15.8521	-0.01118
-17.5619	0.000847061	-17.5308	-0.001	-15.8729	0.01186	-15.8417	-0.01071
-17.5515	0.000898748	-17.5204	-0.00106	-15.8625	0.01141	-15.8313	-0.01022
-17.5412	0.000951028	-17.51	-0.00111	-15.8521	0.01094	-15.8209	-0.00974
-17.5308	0.001	-17.4996	-0.00116	-15.8417	0.01047	-15.8106	-0.00925
-17.5204	0.00106	-17.4892	-0.00121	-15.8313	0.00998	-15.8002	-0.00877
-17.51	0.00111	-17.4789	-0.00126	-15.8209	0.0095	-15.7898	-0.00829
-17.4996	0.00116	-17.4685	-0.00131	-15.8106	0.00902	-15.7794	-0.00782
-17.4892	0.00121	-17.4581	-0.00136	-15.8002	0.00854	-15.769	-0.00736
-17.4789	0.00126	-17.4477	-0.0014	-15.7898	0.00806	-15.7586	-0.00691
-17.4685	0.00131	-17.4373	-0.00144	-15.7794	0.0076	-15.7483	-0.00647
-17.4581	0.00136	-17.4269	-0.00148	-15.769	0.00714	-15.7379	-0.00605
-17.4477	0.0014	-17.4166	-0.00152	-15.7586	0.0067	-15.7275	-0.00564
-17.4373	0.00144	-17.4062	-0.00155	-15.7483	0.00627	-15.7171	-0.00526
-17.4269	0.00148	-17.3958	-0.00158	-15.7379	0.00585	-15.7067	-0.00489
-17.4166	0.00152	-17.3854	-0.00161	-15.7275	0.00546	-15.6963	-0.00455
-17.4062	0.00155	-17.375	-0.00163	-15.7171	0.00508	-15.686	-0.00423
-17.3958	0.00158	-17.3646	-0.00165	-15.7067	0.00473	-15.6756	-0.00393
-17.3854	0.00161	-17.3542	-0.00166	-15.6963	0.00439	-15.6652	-0.00366
-17.375	0.00163	-17.3439	-0.00167	-15.686	0.00408	-15.6548	-0.00341
-17.3646	0.00165	-17.3335	-0.00168	-15.6756	0.00379	-15.6444	-0.00318
-17.3542	0.00166	-17.3231	-0.00168	-15.6652	0.00353	-15.634	-0.00299
-17.3439	0.00167	-17.3127	-0.00168	-15.6548	0.00329	-15.6236	-0.00282
-17.3335	0.00168	-17.3023	-0.00167	-15.6444	0.00307	-15.6133	-0.00267
-17.3231	0.00168	-17.2919	-0.00166	-15.634	0.00289	-15.6029	-0.00256
-17.3127	0.00168	-17.2815	-0.00165	-15.6236	0.00273	-15.5925	-0.00247
-17.3023	0.00167	-17.2712	-0.00163	-15.6133	0.00259	-15.5821	-0.00241
-17.2919	0.00166	-17.2608	-0.00161	-15.6029	0.00249	-15.5717	-0.00239
-17.2815	0.00165	-17.2504	-0.00158	-15.5925	0.00241	-15.5613	-0.00239
-17.2712	0.00163	-17.24	-0.00155	-15.5821	0.00236	-15.551	-0.00242
-17.2608	0.00161	-17.2296	-0.00152	-15.5717	0.00235	-15.5406	-0.00249
-17.2504	0.00158	-17.2192	-0.00148	-15.5613	0.00236	-15.5302	-0.00259
-17.24	0.00155	-17.2089	-0.00145	-15.551	0.0024	-15.5198	-0.00272
-17.2296	0.00152	-17.1985	-0.0014	-15.5406	0.00247	-15.5094	-0.00288
-17.2192	0.00148	-17.1881	-0.00136	-15.5302	0.00258	-15.499	-0.00308
-17.2089	0.00145	-17.1777	-0.00131	-15.5198	0.00272	-15.4886	-0.00331
-17.1985	0.0014	-17.1673	-0.00126	-15.5094	0.00289	-15.4783	-0.00359
-17.1881	0.00136	-17.1569	-0.00121	-15.499	0.0031	-15.4679	-0.00389
-17.1777	0.00131	-17.1466	-0.00116	-15.4886	0.00334	-15.4575	-0.00424
-17.1673	0.00126	-17.1362	-0.00111	-15.4783	0.00362	-15.4471	-0.00463
-17.1569	0.00121	-17.1258	-0.00106	-15.4679	0.00394	-15.4367	-0.00505
-17.1466	0.00116	-17.1154	-0.00101	-15.4575	0.0043	-15.4263	-0.00551
-17.1362	0.00111	-17.105	-0.000952811	-15.4471	0.00469	-15.416	-0.00602
-17.1258	0.00106	-17.0946	-0.000900513	-15.4367	0.00512	-15.4056	-0.00656
-17.1154	0.00101	-17.0843	-0.0008488	-15.4263	0.0056	-15.3952	-0.00715
-17.105	0.000952798	-17.0739	-0.000797906	-15.416	0.00611	-15.3848	-0.00778
-17.0946	0.000900503	-17.0635	-0.000748049	-15.4056	0.00667	-15.3744	-0.00844
-17.0843	0.000848791	-17.0531	-0.000699424	-15.3952	0.00726	-15.364	-0.00915
-17.0739	0.000797899	-17.0427	-0.000652202	-15.3848	0.0079	-15.3536	-0.00989
-17.0635	0.000748044	-17.0323	-0.000606534	-15.3744	0.00857	-15.3432	-0.01066
-17.0531	0.000699419	-17.022	-0.000562548	-15.364	0.00928	-15.3329	-0.01148
-17.0427	0.000652198	-17.0116	-0.000520351	-15.3536	0.01003	-15.3225	-0.01232
-17.0323	0.000606532	-17.0012	-0.000480026	-15.3432	0.01082	-15.3121	-0.01319
-17.022	0.000562547	-16.9908	-0.000441636	-15.3329	0.01164	-15.3017	-0.01409
-17.0116	0.00052035	-16.9804	-0.000405224	-15.3225	0.01249	-15.2913	-0.01502
-17.0012	0.000480026	-16.97	-0.000370816	-15.3121	0.01337	-15.281	-0.01596
-16.9908	0.000441636	-16.9596	-0.000338418	-15.3017	0.01428	-15.2706	-0.01691
-16.9804	0.000405225	-16.9493	-0.00030802	-15.2913	0.0152	-15.2602	-0.01788
-16.97	0.000370818	-16.9389	-0.0002796	-15.281	0.01615	-15.2498	-0.01885
-16.9596	0.00033842	-16.9285	-0.00025312	-15.2706	0.01711	-15.2394	-0.01983
-16.9493	0.000308022	-16.9181	-0.000228532	-15.2602	0.01808	-15.229	-0.02079
-16.9389	0.000279602	-16.9077	-0.000205779	-15.2498	0.01906	-15.2186	-0.02175
-16.9285	0.000253122	-16.8973	-0.000184793	-15.2394	0.02003	-15.2082	-0.02269
-16.9181	0.000228535	-16.8869	-0.000165501	-15.229	0.021	-15.1979	-0.02361
-16.9077	0.000205781	-16.8766	-0.000147825	-15.2186	0.02196	-15.1875	-0.0245
-16.8973	0.000184795	-16.8662	-0.000131682	-15.2082	0.0229	-15.1771	-0.02536
-16.8869	0.000165503	-16.8558	-0.000116987	-15.1979	0.02382	-15.1667	-0.02617
-16.8766	0.000147827	-16.8454	-0.000103653	-15.1875	0.02471	-15.1563	-0.02694
-16.8662	0.000131684	-15.6824	-0.000104504	-15.1771	0.02556	-15.1459	-0.02766
-16.8558	0.000116989	-15.672	-0.000122327	-15.1667	0.02637	-15.1356	-0.02832
-16.8454	0.000103655	-15.6616	-0.000142805	-15.1563	0.02713	-15.1252	-0.02892
-16.835	9.15932e-05	-15.6512	-0.000166263	-15.1459	0.02784	-15.1148	-0.02945
-15.6824	0.000104421	-15.6409	-0.000193056	-15.1356	0.0285	-15.1044	-0.02991
-15.672	0.000122231	-15.6305	-0.000223564	-15.1252	0.02908	-15.094	-0.0303
-15.6616	0.000142695	-15.6201	-0.000258198	-15.1148	0.02961	-15.0836	-0.03061
-15.6512	0.000166138	-15.6097	-0.000297397	-15.1044	0.03006	-15.0732	-0.03084
-15.6409	0.000192913	-15.5993	-0.000341627	-15.094	0.03043	-15.0629	-0.03099
-15.6305	0.000223401	-15.5889	-0.000391382	-15.0836	0.03073	-15.0525	-0.03105
-15.6201	0.000258013	-15.5785	-0.00044718	-15.0732	0.03095	-15.0421	-0.03106
-15.6097	0.000297189	-15.5682	-0.000509561	-15.0629	0.03108	-15.0317	-0.03103
-15.5993	0.000341393	-15.5578	-0.000579084	-15.0525	0.03114	-15.0213	-0.03093
-15.5889	0.000391119	-15.5474	-0.000656327	-15.0421	0.03114	-15.0109	-0.03075
-15.5785	0.000446885	-15.537	-0.000741876	-15.0317	0.0311	-15.0006	-0.03048
-15.5682	0.000509231	-15.5266	-0.000836324	-15.0213	0.03099	-14.9902	-0.03014
-15.5578	0.000578718	-15.5162	-0.000940265	-15.0109	0.03079	-14.9798	-0.02972
-15.5474	0.000655921	-15.5059	-0.00105	-15.0006	0.03051	-14.9694	-0.02923
-15.537	0.000741427	-15.4955	-0.00118	-14.9902	0.03015	-14.959	-0.02867
-15.5266	0.000835829	-15.4851	-0.00131	-14.9798	0.02972	-14.9486	-0.02804
-15.5162	0.000939721	-15.4747	-0.00146	-14.9694	0.02922	-14.9383	-0.02735
-15.5059	0.00105	-15.4643	-0.00162	-14.959	0.02864	-14.9279	-0.02661
-15.4955	0.00118	-15.4539	-0.00179	-14.9486	0.028	-14.9175	-0.02582
-15.4851	0.00131	-15.4436	-0.00198	-14.9383	0.02731	-14.9071	-0.02499
-15.4747	0.00146	-15.4332	-0.00218	-14.9279	0.02656	-14.8967	-0.02412
-15.4643	0.00162	-15.4228	-0.00239	-14.9175	0.02576	-14.8863	-0.02321
-15.4539	0.00179	-15.4124	-0.00262	-14.9071	0.02491	-14.8759	-0.02228
-15.4436	0.00198	-15.402	-0.00286	-14.8967	0.02403	-14.8656	-0.02133
-15.4332	0.00218	-15.3916	-0.00311	-14.8863	0.02312	-14.8552	-0.02037
-15.4228	0.00239	-15.3812	-0.00338	-14.8759	0.02218	-14.8448	-0.01939
-15.4124	0.00262	-15.3709	-0.00366	-14.8656	0.02123	-14.8344	-0.01842
-15.402	0.00286	-15.3605	-0.00395	-14.8552	0.02026	-14.824	-0.01744
-15.3916	0.00311	-15.3501	-0.00425	-14.8448	0.01928	-14.8136	-0.01648
-15.3812	0.00337	-15.3397	-0.00457	-14.8344	0.0183	-14.8033	-0.01552
-15.3709	0.00365	-15.3293	-0.00489	-14.824	0.01733	-14.7929	-0.01458
-15.3605	0.00395	-15.3189	-0.00522	-14.8136	0.01636	-14.7825	-0.01366
-15.3501	0.00425	-15.3086	-0.00557	-14.8033	0.0154	-14.7721	-0.01277
-15.3397	0.00456	-15.2982	-0.00591	-14.7929	0.01447	-14.7617	-0.0119
-15.3293	0.00489	-15.2878	-0.00627	-14.7825	0.01355	-14.7513	-0.01106
-15.3189	0.00522	-15.2774	-0.00662	-14.7721	0.01265	-14.7409	-0.01025
-15.3086	0.00556	-15.267	-0.00698	-14.7617	0.01179	-14.7306	-0.00948
-15.2982	0.00591	-15.2566	-0.00734	-14.7513	0.01095	-14.7202	-0.00874
-15.2878	0.00627	-15.2463	-0.00769	-14.7409	0.01015	-14.7098	-0.00804
-15.2774	0.00662	-15.2359	-0.00805	-14.7306	0.00938	-14.6994	-0.00737
-15.267	0.00698	-15.2255	-0.00839	-14.7202	0.00864	-14.689	-0.00674
-15.2566	0.00734	-15.2151	-0.00872	-14.7098	0.00794	-14.6786	-0.00615
-15.2463	0.00769	-15.2047	-0.00905	-14.6994	0.00728	-14.6683	-0.00559
-15.2359	0.00804	-15.1943	-0.00936	-14.689	0.00666	-14.6579	-0.00507
-15.2255	0.00839	-15.1839	-0.00966	-14.6786	0.00607	-14.6475	-0.00459
-15.2151	0.00872	-15.1736	-0.00993	-14.6683	0.00552	-14.6371	-0.00414
-15.2047	0.00905	-15.1632	-0.01019	-14.6579	0.005	-14.6267	-0.00373
-15.1943	0.00936	-15.1528	-0.01043	-14.6475	0.00453	-14.6163	-0.00335
-15.1839	0.00965	-15.1424	-0.01065	-14.6371	0.00408	-14.6059	-0.003
-15.1736	0.00993	-15.132	-0.01084	-14.6267	0.00367	-14.5956	-0.00268
-15.1632	0.01019	-15.1217	-0.011	-14.6163	0.0033	-14.5852	-0.00239
-15.1528	0.01043	-15.1113	-0.01114	-14.6059	0.00295	-14.5748	-0.00212
-15.1424	0.01065	-15.1009	-0.01125	-14.5956	0.00263	-14.5644	-0.00188
-15.132	0.01084	-15.0905	-0.01132	-14.5852	0.00234	-14.554	-0.00166
-15.1217	0.011	-15.0801	-0.01137	-14.5748	0.00208	-14.5436	-0.00146
-15.1113	0.01114	-15.0697	-0.0114	-14.5644	0.00184	-14.5333	-0.00129
-15.1009	0.01124	-15.0593	-0.0114	-14.554	0.00163	-14.5229	-0.00113
-15.0905	0.01132	-15.049	-0.01138	-14.5436	0.00144	-14.5125	-0.000987266
-15.0801	0.01137	-15.0386	-0.01134	-14.5333	0.00126	-14.5021	-0.000861955
-15.0697	0.0114	-15.0282	-0.01127	-14.5229	0.00111	-14.4917	-0.000750916
-15.0593	0.0114	-15.0178	-0.01116	-14.5125	0.000967441	-14.4813	-0.000652872
-15.049	0.01138	-15.0074	-0.01103	-14.5021	0.000844269	-14.4709	-0.000566623
-15.0386	0.01134	-14.997	-0.01088	-14.4917	0.000735185	-14.4606	-0.000491049
-15.0282	0.01127	-14.9866	-0.01069	-14.4813	0.000638917	-14.4502	-0.000425116
-15.0178	0.01116	-14.9763	-0.01048	-14.4709	0.000554275	-14.4398	-0.000367869
-15.0074	0.01103	-14.9659	-0.01025	-14.4606	0.000480149	-14.4294	-0.000318439
-14.997	0.01088	-14.9555	-0.01	-14.4502	0.000415515	-14.419	-0.000276038
-14.9866	0.01069	-14.9451	-0.00973	-14.4398	0.000359427	-14.4086	-0.000239957
-14.9763	0.01049	-14.9347	-0.00944	-14.4294	0.000311026	-14.3983	-0.000209564
-14.9659	0.01025	-14.9244	-0.00914	-14.419	0.000269533	-14.3879	-0.000184305
-14.9555	0.01	-14.914	-0.00882	-14.4086	0.000234248	-14.3775	-0.000163697
-14.9451	0.00973	-14.9036	-0.00849	-14.3983	0.000204548	-14.3671	-0.000147326
-14.9347	0.00944	-14.8932	-0.00816	-14.3879	0.000179888	-14.3567	-0.000134846
-14.9244	0.00914	-14.8828	-0.00781	-14.3775	0.000159791	-14.3463	-0.000125974
-14.914	0.00882	-14.8724	-0.00747	-14.3671	0.00014385	-14.3359	-0.000120488
-14.9036	0.00849	-14.862	-0.00712	-14.3567	0.000131726	-14.3256	-0.000118224
-14.8932	0.00816	-14.8517	-0.00677	-14.3463	0.000123142	-14.3152	-0.000119074
-14.8828	0.00782	-14.8413	-0.00642	-14.3359	0.00011788	-14.3048	-0.000122985
-14.8724	0.00747	-14.8309	-0.00608	-14.3256	0.000115783	-14.2944	-0.000129953
-14.862	0.00712	-14.8205	-0.00575	-14.3152	0.000116743	-14.284	-0.000140021
-14.8517	0.00677	-14.8101	-0.00542	-14.3048	0.000120712	-14.2736	-0.000153281
-14.8413	0.00643	-14.7997	-0.0051	-14.2944	0.000127689	-14.2632	-0.000169869
-14.8309	0.00608	-14.7894	-0.00478	-14.284	0.00013772	-14.2529	-0.000189961
-14.8205	0.00575	-14.779	-0.00448	-14.2736	0.000150897	-14.2425	-0.000213777
-14.8101	0.00542	-14.7686	-0.00419	-14.2632	0.000167357	-14.2321	-0.000241572
-14.7997	0.0051	-14.7582	-0.00392	-14.2529	0.000187279	-14.2217	-0.000273639
-14.7894	0.00479	-14.7478	-0.00366	-14.2425	0.000210881	-14.2113	-0.000310303
-14.779	0.00448	-14.7374	-0.00341	-14.2321	0.000238421	-14.2009	-0.000351921
-14.7686	0.0042	-14.7271	-0.00317	-14.2217	0.000270191	-14.1906	-0.000398878
-14.7582	0.00392	-14.7167	-0.00295	-14.2113	0.000306516	-14.1802	-0.000451583
-14.7478	0.00366	-14.7063	-0.00275	-14.2009	0.000347754	-14.1698	-0.000510465
-14.7374	0.00341	-14.6959	-0.00256	-14.1906	0.000394289	-14.1594	-0.000575971
-14.7271	0.00317	-14.6855	-0.00238	-14.1802	0.00044653	-14.149	-0.000648563
-14.7167	0.00295	-14.6751	-0.00221	-14.1698	0.000504907	-14.1386	-0.000728703
-14.7063	0.00275	-14.6647	-0.00206	-14.1594	0.000569868	-14.1282	-0.000816853
-14.6959	0.00256	-14.6544	-0.00193	-14.149	0.000641875	-14.1179	-0.000912988
-14.6855	0.00238	-14.644	-0.0018	-14.1386	0.000721391	-14.1075	-0.00102
-14.6751	0.00222	-14.6336	-0.00169	-14.1282	0.00080888	-14.0971	-0.00113
-14.6647	0.00207	-14.6232	-0.00159	-14.1179	0.000904203	-14.0867	-0.00126
-14.6544	0.00193	-14.6128	-0.0015	-14.1075	0.00101	-14.0763	-0.00139
-14.644	0.0018	-14.6024	-0.00142	-14.0971	0.00112	-14.0659	-0.00154
-14.6336	0.00169	-14.5921	-0.00134	-14.0867	0.00125	-14.0556	-0.00169
-14.6232	0.00159	-14.5817	-0.00128	-14.0763	0.00138	-14.0452	-0.00186
-14.6128	0.0015	-14.5713	-0.00122	-14.0659	0.00153	-14.0348	-0.00204
-14.6024	0.00142	-14.5609	-0.00118	-14.0556	0.00168	-14.0244	-0.00223
-14.5921	0.00134	-14.5505	-0.00113	-14.0452	0.00185	-14.014	-0.00243
-14.5817	0.00128	-14.5401	-0.00109	-14.0348	0.00202	-14.0036	-0.00264
-14.5713	0.00122	-14.5297	-0.00106	-14.0244	0.00221	-13.9932	-0.00286
-14.5609	0.00118	-14.5194	-0.00103	-14.014	0.00241	-13.9829	-0.00309
-14.5505	0.00113	-14.509	-0.00101	-14.0036	0.00262	-13.9725	-0.00333
-14.5401	0.00109	-14.4986	-0.000986082	-13.9932	0.00284	-13.9621	-0.00358
-14.5297	0.00106	-14.4882	-0.000966383	-13.9829	0.00307	-13.9517	-0.00384
-14.5194	0.00103	-14.4778	-0.000948676	-13.9725	0.00331	-13.9413	-0.00411
-14.509	0.00101	-14.4674	-0.000932553	-13.9621	0.00356	-13.9309	-0.00439
-14.4986	0.000986148	-14.4571	-0.000917698	-13.9517	0.00382	-13.9206	-0.00467
-14.4882	0.000966431	-14.4467	-0.000903706	-13.9413	0.00409	-13.9102	-0.00495
-14.4778	0.000948708	-14.4363	-0.000890176	-13.9309	0.00437	-13.8998	-0.00524
-14.4674	0.000932571	-14.4259	-0.000876868	-13.9206	0.00465	-13.8894	-0.00553
-14.4571	0.000917704	-14.4155	-0.000863529	-13.9102	0.00493	-13.879	-0.00582
-14.4467	0.000903701	-14.4051	-0.000849923	-13.8998	0.00522	-13.8686	-0.00611
-14.4363	0.000890163	-14.3948	-0.000835886	-13.8894	0.00551	-13.8582	-0.0064
-14.4259	0.000876847	-14.3844	-0.000821225	-13.879	0.0058	-13.8479	-0.00668
-14.4155	0.000863501	-14.374	-0.000805896	-13.8686	0.00609	-13.8375	-0.00695
-14.4051	0.00084989	-14.3636	-0.000789779	-13.8582	0.00638	-13.8271	-0.00722
-14.3948	0.000835849	-14.3532	-0.000772697	-13.8479	0.00666	-13.8167	-0.00748
-14.3844	0.000821184	-14.3428	-0.000754631	-13.8375	0.00694	-13.8063	-0.00773
-14.374	0.000805852	-14.3324	-0.000735561	-13.8271	0.0072	-13.7959	-0.00796
-14.3636	0.000789733	-14.3221	-0.000715515	-13.8167	0.00746	-13.7856	-0.00818
-14.3532	0.00077265	-14.3117	-0.000694542	-13.8063	0.00771	-13.7752	-0.00838
-14.3428	0.000754584	-14.3013	-0.000672708	-13.7959	0.00794	-13.7648	-0.00856
-14.3324	0.000735513	-14.2909	-0.000650094	-13.7856	0.00816	-13.7544	-0.00872
-14.3221	0.000715467	-14.2805	-0.000626793	-13.7752	0.00837	-13.744	-0.00887
-14.3117	0.000694495	-14.2701	-0.000602908	-13.7648	0.00855	-13.7336	-0.00899
-14.3013	0.000672662	-14.2598	-0.000578549	-13.7544	0.00872	-13.7233	-0.00909
-14.2909	0.000650049	-14.2494	-0.000553831	-13.744	0.00886	-13.7129	-0.00916
-14.2805	0.00062675	-14.239	-0.000528871	-13.7336	0.00899	-13.7025	-0.00921
-14.2701	0.000602867	-14.2286	-0.000503787	-13.7233	0.00909	-13.6921	-0.00924
-14.2598	0.00057851	-14.2182	-0.000478697	-13.7129	0.00916	-13.6817	-0.00925
-14.2494	0.000553794	-14.2078	-0.000453715	-13.7025	0.00922	-13.6713	-0.00924
-14.239	0.000528836	-14.1975	-0.000428951	-13.6921	0.00925	-13.6609	-0.00922
-14.2286	0.000503754	-14.1871	-0.00040451	-13.6817	0.00925	-13.6506	-0.00917
-14.2182	0.000478666	-14.1767	-0.000380489	-13.6713	0.00925	-13.6402	-0.0091
-14.2078	0.000453686	-14.1663	-0.00035698	-13.6609	0.00923	-13.6298	-0.009
-14.1975	0.000428924	-14.1559	-0.000334039	-13.6506	0.00918	-13.6194	-0.00888
-14.1871	0.000404485	-14.1455	-0.000311755	-13.6402	0.00911	-13.609	-0.00874
-14.1767	0.000380466	-14.1351	-0.000290156	-13.6298	0.00901	-13.5986	-0.00858
-14.1663	0.000356958	-14.1248	-0.000269355	-13.6194	0.0089	-13.5883	-0.0084
-14.1559	0.00033402	-14.1144	-0.000249501	-13.609	0.00876	-13.5779	-0.0082
-14.1455	0.000311738	-14.104	-0.00023051	-13.5986	0.0086	-13.5675	-0.00798
-14.1351	0.00029014	-14.0936	-0.000212409	-13.5883	0.00842	-13.5571	-0.00775
-14.1248	0.00026934	-14.0832	-0.000195219	-13.5779	0.00822	-13.5467	-0.0075
-14.1144	0.000249487	-14.0729	-0.000178952	-13.5675	0.008	-13.5363	-0.00725
-14.104	0.000230498	-14.0625	-0.000163612	-13.5571	0.00777	-13.5259	-0.00698
-14.0936	0.000212398	-14.0521	-0.000149197	-13.5467	0.00753	-13.5155	-0.0067
-14.0832	0.00019521	-14.0417	-0.000135697	-13.5363	0.00727	-13.5052	-0.00642
-14.0729	0.000178943	-14.0313	-0.000123096	-13.5259	0.00701	-13.4948	-0.00614
-14.0625	0.000163605	-14.0209	-0.000111374	-13.5155	0.00673	-13.4844	-0.00585
-14.0521	0.000149191	-14.0105	-0.000100505	-13.5052	0.00645	-13.474	-0.00556
-14.0417	0.000135691	-13.2213	-0.000110299	-13.4948	0.00616	-13.4636	-0.00527
-14.0313	0.000123091	-13.211	-0.000132009	-13.4844	0.00587	-13.4533	-0.00498
-14.0209	0.00011137	-13.2006	-0.000157582	-13.474	0.00558	-13.4429	-0.00469
-14.0105	0.000100502	-13.1902	-0.000187622	-13.4636	0.00529	-13.4325	-0.00441
-14.0002	9.04571e-05	-13.1798	-0.00022281	-13.4533	0.005	-13.4221	-0.00414
-13.2213	0.000110192	-13.1694	-0.000263912	-13.4429	0.00472	-13.4117	-0.00387
-13.211	0.000131882	-13.159	-0.000311787	-13.4325	0.00444	-13.4013	-0.00361
-13.2006	0.000157432	-13.1487	-0.000367393	-13.4221	0.00416	-13.3909	-0.00336
-13.1902	0.000187445	-13.1383	-0.000431794	-13.4117	0.00389	-13.3805	-0.00311
-13.1798	0.000222602	-13.1279	-0.000506172	-13.4013	0.00363	-13.3702	-0.00288
-13.1694	0.000263668	-13.1175	-0.000591826	-13.3909	0.00338	-13.3598	-0.00266
-13.159	0.000311502	-13.1071	-0.000690185	-13.3805	0.00313	-13.3494	-0.00244
-13.1487	0.00036706	-13.0967	-0.000802808	-13.3702	0.0029	-13.339	-0.00224
-13.1383	0.000431408	-13.0863	-0.000931393	-13.3598	0.00267	-13.3286	-0.00205
-13.1279	0.000505724	-13.076	-0.00108	-13.3494	0.00246	-13.3182	-0.00187
-13.1175	0.000591309	-13.0656	-0.00124	-13.339	0.00226	-13.3079	-0.00171
-13.1071	0.000689588	-13.0552	-0.00143	-13.3286	0.00207	-13.2975	-0.00155
-13.0967	0.000802122	-13.0448	-0.00164	-13.3182	0.00189	-13.2871	-0.0014
-13.0863	0.000930608	-13.0344	-0.00188	-13.3079	0.00172	-13.2767	-0.00127
-13.076	0.00108	-13.0241	-0.00215	-13.2975	0.00156	-13.2663	-0.00114
-13.0656	0.00124	-13.0137	-0.00245	-13.2871	0.00141	-13.2559	-0.00102
-13.0552	0.00143	-13.0033	-0.00279	-13.2767	0.00128	-13.2455	-0.0009181
-13.0448	0.00164	-12.9929	-0.00316	-13.2663	0.00115	-13.2352	-0.00082054
-13.0344	0.00188	-12.9825	-0.00357	-13.2559	0.00103	-13.2248	-0.000731501
-13.0241	0.00215	-12.9721	-0.00402	-13.2455	0.000926235	-13.2144	-0.000650517
-13.0137	0.00245	-12.9617	-0.00453	-13.2352	0.000827979	-13.204	-0.000577118
-13.0033	0.00278	-12.9514	-0.00508	-13.2248	0.000738288	-13.1936	-0.000510829
-12.9929	0.00315	-12.941	-0.00568	-13.2144	0.0006567	-13.1832	-0.000451178
-12.9825	0.00357	-12.9306	-0.00634	-13.204	0.000582743	-13.1729	-0.000397703
-12.9721	0.00402	-12.9202	-0.00706	-13.1936	0.000515942	-13.1625	-0.00034995
-12.9617	0.00452	-12.9098	-0.00784	-13.1832	0.000455826	-13.1521	-0.000307485
-12.9514	0.00507	-12.8994	-0.00868	-13.1729	0.000401929	-13.1417	-0.000269887
-12.941	0.00568	-12.889	-0.00959	-13.1625	0.000353801	-13.1313	-0.000236759
-12.9306	0.00634	-12.8787	-0.01056	-13.1521	0.000311001	-13.1209	-0.000207725
-12.9202	0.00705	-12.8683	-0.0116	-13.1417	0.000273111	-13.1105	-0.00018243
-12.9098	0.00783	-12.8579	-0.01272	-13.1313	0.00023973	-13.1002	-0.000160547
-12.8994	0.00867	-12.8475	-0.0139	-13.1209	0.000210481	-13.0898	-0.000141769
-12.889	0.00958	-12.8371	-0.01516	-13.1105	0.000185009	-13.0794	-0.000125817
-12.8787	0.01055	-12.8268	-0.01649	-13.1002	0.000162982	-13.069	-0.000112434
-12.8683	0.0116	-12.8164	-0.01789	-13.0898	0.000144095	-13.0586	-0.000101386
-12.8579	0.01271	-12.806	-0.01935	-13.0794	0.000128064	-12.9236	-0.000103485
-12.8475	0.0139	-12.7956	-0.02088	-13.069	0.000114633	-12.9132	-0.000111807
-12.8371	0.01515	-12.7852	-0.02248	-13.0586	0.000103565	-12.9029	-0.000121118
-12.8268	0.01648	-12.7748	-0.02413	-13.0482	9.46491e-05	-12.8925	-0.000131417
-12.8164	0.01788	-12.7644	-0.02584	-12.9236	0.000106942	-12.8821	-0.000142713
-12.806	0.01934	-12.7541	-0.0276	-12.9132	0.000115397	-12.8717	-0.000155022
-12.7956	0.02087	-12.7437	-0.02941	-12.9029	0.000124827	-12.8613	-0.000168367
-12.7852	0.02247	-12.7333	-0.03125	-12.8925	0.00013523	-12.8509	-0.000182779
-12.7748	0.02412	-12.7229	-0.03312	-12.8821	0.000146608	-12.8406	-0.000198299
-12.7644	0.02583	-12.7125	-0.03501	-12.8717	0.00015897	-12.8302	-0.000214977
-12.7541	0.02759	-12.7021	-0.03692	-12.8613	0.000172336	-12.8198	-0.000232876
-12.7437	0.0294	-12.6918	-0.03883	-12.8509	0.00018673	-12.8094	-0.000252069
-12.7333	0.03124	-12.6814	-0.04073	-12.8406	0.000202187	-12.799	-0.000272647
-12.7229	0.03311	-12.671	-0.04261	-12.8302	0.000218749	-12.7886	-0.000294714
-12.7125	0.035	-12.6606	-0.04447	-12.8198	0.000236471	-12.7782	-0.000318397
-12.7021	0.03691	-12.6502	-0.04629	-12.8094	0.000255421	-12.7679	-0.000343807
-12.6918	0.03881	-12.6398	-0.04806	-12.799	0.000275679	-12.7575	-0.00037114
-12.6814	0.04072	-12.6295	-0.04977	-12.7886	0.000297343	-12.7471	-0.000400563
-12.671	0.0426	-12.6191	-0.0514	-12.7782	0.000320528	-12.7367	-0.000432441
-12.6606	0.04446	-12.6087	-0.05296	-12.7679	0.000345356	-12.7263	-0.000466964
-12.6502	0.04628	-12.5983	-0.05442	-12.7575	0.000371957	-12.7159	-0.000504403
-12.6398	0.04805	-12.5879	-0.05577	-12.7471	0.000400548	-12.7056	-0.000545097
-12.6295	0.04976	-12.5775	-0.05702	-12.7367	0.000431463	-12.6952	-0.000589432
-12.6191	0.05139	-12.5671	-0.05814	-12.7263	0.000464883	-12.6848	-0.000637836
-12.6087	0.05295	-12.5568	-0.05913	-12.7159	0.000501067	-12.6744	-0.000690789
-12.5983	0.05441	-12.5464	-0.06	-12.7056	0.000540345	-12.664	-0.000748819
-12.5879	0.05576	-12.536	-0.06073	-12.6952	0.000583092	-12.6536	-0.00081251
-12.5775	0.05701	-12.5256	-0.06133	-12.6848	0.000629727	-12.6432	-0.000882498
-12.5671	0.05813	-12.5152	-0.06177	-12.6744	0.000680722	-12.6329	-0.000959473
-12.5568	0.05913	-12.5048	-0.06206	-12.664	0.000736594	-12.6225	-0.00104
-12.5464	0.05999	-12.4945	-0.06221	-12.6536	0.00079792	-12.6121	-0.00114
-12.536	0.06073	-12.4841	-0.0622	-12.6432	0.000865327	-12.6017	-0.00124
-12.5256	0.06132	-12.4737	-0.06206	-12.6329	0.0009395	-12.5913	-0.00135
-12.5152	0.06176	-12.4633	-0.06178	-12.6225	0.00102	-12.5809	-0.00148
-12.5048	0.06206	-12.4529	-0.06135	-12.6121	0.00111	-12.5706	-0.00161
-12.4945	0.0622	-12.4425	-0.06077	-12.6017	0.00121	-12.5602	-0.00176
-12.4841	0.0622	-12.4322	-0.06006	-12.5913	0.00132	-12.5498	-0.00193
-12.4737	0.06206	-12.4218	-0.0592	-12.5809	0.00144	-12.5394	-0.00211
-12.4633	0.06178	-12.4114	-0.05822	-12.5706	0.00157	-12.529	-0.0023
-12.4529	0.06135	-12.401	-0.05711	-12.5602	0.00172	-12.5186	-0.00252
-12.4425	0.06078	-12.3906	-0.05587	-12.5498	0.00188	-12.5082	-0.00275
-12.4322	0.06006	-12.3802	-0.05452	-12.5394	0.00205	-12.4979	-0.003
-12.4218	0.05921	-12.3698	-0.05307	-12.529	0.00224	-12.4875	-0.00327
-12.4114	0.05822	-12.3595	-0.05152	-12.5186	0.00245	-12.4771	-0.00356
-12.401	0.05711	-12.3491	-0.04989	-12.5082	0.00268	-12.4667	-0.00388
-12.3906	0.05588	-12.3387	-0.04819	-12.4979	0.00293	-12.4563	-0.00421
-12.3802	0.05453	-12.3283	-0.04642	-12.4875	0.00319	-12.4459	-0.00457
-12.3698	0.05308	-12.3179	-0.04461	-12.4771	0.00348	-12.4355	-0.00495
-12.3595	0.05153	-12.3075	-0.04275	-12.4667	0.00379	-12.4252	-0.00536
-12.3491	0.0499	-12.2972	-0.04087	-12.4563	0.00412	-12.4148	-0.00579
-12.3387	0.0482	-12.2868	-0.03896	-12.4459	0.00447	-12.4044	-0.00624
-12.3283	0.04643	-12.2764	-0.03705	-12.4355	0.00484	-12.394	-0.00671
-12.3179	0.04462	-12.266	-0.03515	-12.4252	0.00524	-12.3836	-0.0072
-12.3075	0.04276	-12.2556	-0.03325	-12.4148	0.00567	-12.3732	-0.00771
-12.2972	0.04088	-12.2452	-0.03138	-12.4044	0.00611	-12.3629	-0.00825
-12.2868	0.03897	-12.2348	-0.02953	-12.394	0.00658	-12.3525	-0.0088
-12.2764	0.03706	-12.2245	-0.02772	-12.3836	0.00707	-12.3421	-0.00936
-12.266	0.03516	-12.2141	-0.02596	-12.3732	0.00758	-12.3317	-0.00994
-12.2556	0.03326	-12.2037	-0.02424	-12.3629	0.00811	-12.3213	-0.01054
-12.2452	0.03139	-12.1933	-0.02258	-12.3525	0.00865	-12.3109	-0.01113
-12.2348	0.02954	-12.1829	-0.02098	-12.3421	0.00922	-12.3005	-0.01174
-12.2245	0.02773	-12.1725	-0.01944	-12.3317	0.0098	-12.2902	-0.01235
-12.2141	0.02597	-12.1622	-0.01797	-12.3213	0.01039	-12.2798	-0.01296
-12.2037	0.02425	-12.1518	-0.01657	-12.3109	0.01099	-12.2694	-0.01356
-12.1933	0.02259	-12.1414	-0.01523	-12.3005	0.01159	-12.259	-0.01416
-12.1829	0.02099	-12.131	-0.01397	-12.2902	0.0122	-12.2486	-0.01475
-12.1725	0.01945	-12.1206	-0.01278	-12.2798	0.01282	-12.2382	-0.01532
-12.1622	0.01798	-12.1102	-0.01166	-12.2694	0.01342	-12.2279	-0.01587
-12.1518	0.01658	-12.0999	-0.01061	-12.259	0.01403	-12.2175	-0.01641
-12.1414	0.01524	-12.0895	-0.00963	-12.2486	0.01462	-12.2071	-0.01691
-12.131	0.01398	-12.0791	-0.00872	-12.2382	0.0152	-12.1967	-0.01739
-12.1206	0.01279	-12.0687	-0.00788	-12.2279	0.01576	-12.1863	-0.01783
-12.1102	0.01167	-12.0583	-0.00709	-12.2175	0.0163	-12.1759	-0.01824
-12.0999	0.01062	-12.0479	-0.00637	-12.2071	0.01681	-12.1655	-0.01861
-12.0895	0.00964	-12.0375	-0.00571	-12.1967	0.0173	-12.1552	-0.01893
-12.0791	0.00873	-12.0272	-0.0051	-12.1863	0.01776	-12.1448	-0.01921
-12.0687	0.00788	-12.0168	-0.00455	-12.1759	0.01817	-12.1344	-0.01945
-12.0583	0.0071	-12.0064	-0.00404	-12.1655	0.01855	-12.124	-0.01963
-12.0479	0.00638	-11.996	-0.00359	-12.1552	0.01889	-12.1136	-0.01977
-12.0375	0.00571	-11.9856	-0.00317	-12.1448	0.01918	-12.1032	-0.01986
-12.0272	0.00511	-11.9753	-0.0028	-12.1344	0.01943	-12.0929	-0.0199
-12.0168	0.00455	-11.9649	-0.00246	-12.124	0.01963	-12.0825	-0.0199
-12.0064	0.00405	-11.9545	-0.00216	-12.1136	0.01978	-12.0721	-0.01986
-11.996	0.00359	-11.9441	-0.00189	-12.1032	0.01987	-12.0617	-0.01978
-11.9856	0.00317	-11.9337	-0.00165	-12.0929	0.01993	-12.0513	-0.01965
-11.9753	0.0028	-11.9233	-0.00144	-12.0825	0.01994	-12.0409	-0.01947
-11.9649	0.00246	-11.9129	-0.00125	-12.0721	0.01991	-12.0305	-0.01925
-11.9545	0.00216	-11.9026	-0.00108	-12.0617	0.01984	-12.0202	-0.01897
-11.9441	0.00189	-11.8922	-0.000935578	-12.0513	0.01973	-12.0098	-0.01865
-11.9337	0.00165	-11.8818	-0.000806828	-12.0409	0.01956	-11.9994	-0.01829
-11.9233	0.00144	-11.8714	-0.00069418	-12.0305	0.01934	-11.989	-0.01788
-11.9129	0.00125	-11.861	-0.000595988	-12.0202	0.01908	-11.9786	-0.01744
-11.9026	0.00108	-11.8506	-0.00051069	-12.0098	0.01877	-11.9682	-0.01696
-11.8922	0.000936339	-11.8402	-0.000436875	-11.9994	0.01841	-11.9579	-0.01646
-11.8818	0.000807493	-11.8299	-0.000373264	-11.989	0.01802	-11.9475	-0.01592
-11.8714	0.000694759	-11.8195	-0.000318704	-11.9786	0.01758	-11.9371	-0.01537
-11.861	0.000596491	-11.8091	-0.000272173	-11.9682	0.01711	-11.9267	-0.01479
-11.8506	0.000511124	-11.7987	-0.000232758	-11.9579	0.01661	-11.9163	-0.0142
-11.8402	0.000437248	-11.7883	-0.000199712	-11.9475	0.01608	-11.9059	-0.01359
-11.8299	0.000373585	-11.778	-0.000172234	-11.9371	0.01553	-11.8956	-0.01298
-11.8195	0.000318978	-11.7676	-0.000150106	-11.9267	0.01495	-11.8852	-0.01237
-11.8091	0.000272405	-11.7572	-0.000132228	-11.9163	0.01436	-11.8748	-0.01175
-11.7987	0.000232953	-11.7468	-0.000118446	-11.9059	0.01376	-11.8644	-0.01114
-11.7883	0.000199874	-11.7364	-0.000108544	-11.8956	0.01315	-11.854	-0.01053
-11.778	0.000172367	-11.726	-0.000102265	-11.8852	0.01253	-11.8436	-0.00993
-11.7676	0.000150213	-11.6949	-0.000103027	-11.8748	0.01191	-11.8332	-0.00935
-11.7572	0.000132312	-11.6845	-0.000109662	-11.8644	0.0113	-11.8229	-0.00878
-11.7468	0.00011851	-11.6741	-0.00012008	-11.854	0.01069	-11.8125	-0.00823
-11.7364	0.000108588	-11.6637	-0.000133847	-11.8436	0.01009	-11.8021	-0.00769
-11.726	0.000102291	-11.6533	-0.000151403	-11.8332	0.0095	-11.7917	-0.00718
-11.7156	9.92944e-05	-11.643	-0.000173081	-11.8229	0.00892	-11.7813	-0.0067
-11.6949	0.000103001	-11.6326	-0.000199458	-11.8125	0.00837	-11.7709	-0.00624
-11.6845	0.000109618	-11.6222	-0.00023113	-11.8021	0.00783	-11.7605	-0.00581
-11.6741	0.000120019	-11.6118	-0.000268159	-11.7917	0.00732	-11.7502	-0.0054
-11.6637	0.000133766	-11.6014	-0.000311348	-11.7813	0.00682	-11.7398	-0.00503
-11.6533	0.0001513	-11.591	-0.00036172	-11.7709	0.00636	-11.7294	-0.00468
-11.643	0.000172956	-11.5807	-0.000419566	-11.7605	0.00592	-11.719	-0.00437
-11.6326	0.000199306	-11.5703	-0.000486335	-11.7502	0.00551	-11.7086	-0.00409
-11.6222	0.000230949	-11.5599	-0.000562779	-11.7398	0.00513	-11.6982	-0.00384
-11.6118	0.000267948	-11.5495	-0.000650212	-11.7294	0.00478	-11.6878	-0.00362
-11.6014	0.000311101	-11.5391	-0.00074972	-11.719	0.00446	-11.6775	-0.00344
-11.591	0.000361435	-11.5287	-0.000862515	-11.7086	0.00417	-11.6671	-0.00329
-11.5807	0.000419237	-11.5183	-0.000990263	-11.6982	0.00392	-11.6567	-0.00317
-11.5703	0.000485957	-11.508	-0.00113	-11.6878	0.0037	-11.6463	-0.00309
-11.5599	0.000562347	-11.4976	-0.0013	-11.6775	0.00351	-11.6359	-0.00304
-11.5495	0.000649717	-11.4872	-0.00148	-11.6671	0.00335	-11.6255	-0.00303
-11.5391	0.000749156	-11.4768	-0.00168	-11.6567	0.00323	-11.6152	-0.00305
-11.5287	0.000861874	-11.4664	-0.00191	-11.6463	0.00315	-11.6048	-0.0031
-11.5183	0.000989539	-11.456	-0.00217	-11.6359	0.0031	-11.5944	-0.00319
-11.508	0.00113	-11.4457	-0.00245	-11.6255	0.00308	-11.584	-0.00332
-11.4976	0.0013	-11.4353	-0.00276	-11.6152	0.0031	-11.5736	-0.00348
-11.4872	0.00148	-11.4249	-0.00311	-11.6048	0.00315	-11.5632	-0.00367
-11.4768	0.00168	-11.4145	-0.00349	-11.5944	0.00324	-11.5528	-0.0039
-11.4664	0.00191	-11.4041	-0.00392	-11.584	0.00336	-11.5425	-0.00417
-11.456	0.00216	-11.3937	-0.00438	-11.5736	0.00352	-11.5321	-0.00447
-11.4457	0.00245	-11.3834	-0.00489	-11.5632	0.00372	-11.5217	-0.0048
-11.4353	0.00276	-11.373	-0.00545	-11.5528	0.00394	-11.5113	-0.00517
-11.4249	0.00311	-11.3626	-0.00606	-11.5425	0.00421	-11.5009	-0.00557
-11.4145	0.00349	-11.3522	-0.00673	-11.5321	0.00451	-11.4905	-0.006
-11.4041	0.00392	-11.3418	-0.00745	-11.5217	0.00484	-11.4802	-0.00647
-11.3937	0.00438	-11.3314	-0.00824	-11.5113	0.00521	-11.4698	-0.00697
-11.3834	0.00489	-11.321	-0.00909	-11.5009	0.00561	-11.4594	-0.0075
-11.373	0.00545	-11.3107	-0.01001	-11.4905	0.00604	-11.449	-0.00805
-11.3626	0.00606	-11.3003	-0.011	-11.4802	0.00651	-11.4386	-0.00864
-11.3522	0.00672	-11.2899	-0.01207	-11.4698	0.00701	-11.4282	-0.00925
-11.3418	0.00745	-11.2795	-0.01322	-11.4594	0.00754	-11.4178	-0.00988
-11.3314	0.00823	-11.2691	-0.01445	-11.449	0.00809	-11.4075	-0.01054
-11.321	0.00908	-11.2587	-0.01577	-11.4386	0.00868	-11.3971	-0.01121
-11.3107	0.01	-11.2484	-0.01718	-11.4282	0.00929	-11.3867	-0.0119
-11.3003	0.01099	-11.238	-0.01868	-11.4178	0.00992	-11.3763	-0.01261
-11.2899	0.01206	-11.2276	-0.02028	-11.4075	0.01058	-11.3659	-0.01333
-11.2795	0.01321	-11.2172	-0.02197	-11.3971	0.01125	-11.3555	-0.01405
-11.2691	0.01444	-11.2068	-0.02377	-11.3867	0.01194	-11.3452	-0.01477
-11.2587	0.01576	-11.1964	-0.02568	-11.3763	0.01265	-11.3348	-0.0155
-11.2484	0.01717	-11.186	-0.02769	-11.3659	0.01336	-11.3244	-0.01622
-11.238	0.01867	-11.1757	-0.02981	-11.3555	0.01408	-11.314	-0.01694
-11.2276	0.02027	-11.1653	-0.03205	-11.3452	0.01481	-11.3036	-0.01765
-11.2172	0.02196	-11.1549	-0.03439	-11.3348	0.01553	-11.2932	-0.01834
-11.2068	0.02376	-11.1445	-0.03685	-11.3244	0.01626	-11.2828	-0.01901
-11.1964	0.02567	-11.1341	-0.03942	-11.314	0.01697	-11.2725	-0.01966
-11.186	0.02768	-11.1237	-0.04211	-11.3036	0.01767	-11.2621	-0.02029
-11.1757	0.0298	-11.1134	-0.04491	-11.2932	0.01836	-11.2517	-0.02088
-11.1653	0.03203	-11.103	-0.04782	-11.2828	0.01903	-11.2413	-0.02145
-11.1549	0.03438	-11.0926	-0.05084	-11.2725	0.01968	-11.2309	-0.02198
-11.1445	0.03684	-11.0822	-0.05397	-11.2621	0.0203	-11.2205	-0.02248
-11.1341	0.03941	-11.0718	-0.0572	-11.2517	0.0209	-11.2102	-0.02294
-11.1237	0.04209	-11.0614	-0.06053	-11.2413	0.02146	-11.1998	-0.02335
-11.1134	0.04489	-11.0511	-0.06396	-11.2309	0.02199	-11.1894	-0.02373
-11.103	0.0478	-11.0407	-0.06749	-11.2205	0.02248	-11.179	-0.02407
-11.0926	0.05082	-11.0303	-0.0711	-11.2102	0.02294	-11.1686	-0.02436
-11.0822	0.05395	-11.0199	-0.07479	-11.1998	0.02335	-11.1582	-0.02462
-11.0718	0.05718	-11.0095	-0.07856	-11.1894	0.02372	-11.1479	-0.02485
-11.0614	0.06052	-10.9991	-0.0824	-11.179	0.02406	-11.1375	-0.02504
-11.0511	0.06395	-10.9887	-0.08628	-11.1686	0.02435	-11.1271	-0.02519
-11.0407	0.06747	-10.9784	-0.09021	-11.1582	0.0246	-11.1167	-0.02531
-11.0303	0.07108	-10.968	-0.09417	-11.1479	0.02482	-11.1063	-0.02539
-11.0199	0.07477	-10.9576	-0.09815	-11.1375	0.02501	-11.0959	-0.02544
-11.0095	0.07854	-10.9472	-0.10212	-11.1271	0.02516	-11.0855	-0.02545
-10.9991	0.08238	-10.9368	-0.10609	-11.1167	0.02527	-11.0752	-0.02542
-10.9887	0.08626	-10.9265	-0.11002	-11.1063	0.02535	-11.0648	-0.02536
-10.9784	0.09019	-10.9161	-0.11391	-11.0959	0.02539	-11.0544	-0.02527
-10.968	0.09415	-10.9057	-0.11774	-11.0855	0.0254	-11.044	-0.02515
-10.9576	0.09813	-10.8953	-0.12149	-11.0752	0.02537	-11.0336	-0.02501
-10.9472	0.1021	-10.8849	-0.12514	-11.0648	0.0253	-11.0232	-0.02484
-10.9368	0.10607	-10.8745	-0.12867	-11.0544	0.02521	-11.0129	-0.02466
-10.9265	0.11	-10.8641	-0.13208	-11.044	0.02509	-11.0025	-0.02445
-10.9161	0.11389	-10.8538	-0.13534	-11.0336	0.02494	-10.9921	-0.02424
-10.9057	0.11772	-10.8434	-0.13845	-11.0232	0.02477	-10.9817	-0.02401
-10.8953	0.12147	-10.833	-0.14139	-11.0129	0.02458	-10.9713	-0.02377
-10.8849	0.12512	-10.8226	-0.14413	-11.0025	0.02437	-10.9609	-0.02352
-10.8745	0.12865	-10.8122	-0.14666	-10.9921	0.02414	-10.9505	-0.02327
-10.8641	0.13206	-10.8018	-0.14899	-10.9817	0.02391	-10.9402	-0.02301
-10.8538	0.13532	-10.7915	-0.15108	-10.9713	0.02367	-10.9298	-0.02275
-10.8434	0.13843	-10.7811	-0.15293	-10.9609	0.02341	-10.9194	-0.02249
-10.833	0.14137	-10.7707	-0.15453	-10.9505	0.02316	-10.909	-0.02223
-10.8226	0.14412	-10.7603	-0.15584	-10.9402	0.02289	-10.8986	-0.02196
-10.8122	0.14665	-10.7499	-0.15689	-10.9298	0.02263	-10.8882	-0.0217
-10.8018	0.14897	-10.7395	-0.15768	-10.9194	0.02236	-10.8779	-0.02144
-10.7915	0.15107	-10.7292	-0.15817	-10.909	0.02209	-10.8675	-0.02118
-10.7811	0.15292	-10.7188	-0.15838	-10.8986	0.02183	-10.8571	-0.02091
-10.7707	0.15452	-10.7084	-0.15829	-10.8882	0.02156	-10.8467	-0.02065
-10.7603	0.15584	-10.698	-0.15794	-10.8779	0.02129	-10.8363	-0.02038
-10.7499	0.15689	-10.6876	-0.15731	-10.8675	0.02102	-10.8259	-0.02011
-10.7395	0.15767	-10.6772	-0.15639	-10.8571	0.02076	-10.8155	-0.01984
-10.7292	0.15817	-10.6669	-0.15518	-10.8467	0.02049	-10.8052	-0.01956
-10.7188	0.15837	-10.6565	-0.15369	-10.8363	0.02022	-10.7948	-0.01927
-10.7084	0.15829	-10.6461	-0.15191	-10.8259	0.01994	-10.7844	-0.01899
-10.698	0.15794	-10.6357	-0.14987	-10.8155	0.01966	-10.774	-0.0187
-10.6876	0.15731	-10.6253	-0.14759	-10.8052	0.01938	-10.7636	-0.0184
-10.6772	0.15639	-10.6149	-0.14507	-10.7948	0.01909	-10.7532	-0.0181
-10.6669	0.15519	-10.6045	-0.14232	-10.7844	0.01881	-10.7429	-0.01779
-10.6565	0.15369	-10.5942	-0.13934	-10.774	0.01851	-10.7325	-0.01748
-10.6461	0.15192	-10.5838	-0.13616	-10.7636	0.01822	-10.7221	-0.01716
-10.6357	0.14988	-10.5734	-0.13279	-10.7532	0.01792	-10.7117	-0.01682
-10.6253	0.1476	-10.563	-0.12927	-10.7429	0.01761	-10.7013	-0.01646
-10.6149	0.14508	-10.5526	-0.1256	-10.7325	0.01729	-10.6909	-0.0161
-10.6045	0.14233	-10.5422	-0.12181	-10.7221	0.01697	-10.6805	-0.01572
-10.5942	0.13935	-10.5319	-0.11791	-10.7117	0.01663	-10.6701	-0.01532
-10.5838	0.13617	-10.5215	-0.11392	-10.7013	0.01627	-10.6598	-0.01492
-10.5734	0.13281	-10.5111	-0.10985	-10.6909	0.01591	-10.6494	-0.0145
-10.563	0.12928	-10.5007	-0.10574	-10.6805	0.01553	-10.639	-0.01407
-10.5526	0.12561	-10.4903	-0.10161	-10.6701	0.01513	-10.6286	-0.01363
-10.5422	0.12183	-10.4799	-0.09747	-10.6598	0.01473	-10.6182	-0.01318
-10.5319	0.11793	-10.4695	-0.09334	-10.6494	0.01431	-10.6078	-0.01272
-10.5215	0.11394	-10.4592	-0.08924	-10.639	0.01388	-10.5975	-0.01227
-10.5111	0.10987	-10.4488	-0.08517	-10.6286	0.01345	-10.5871	-0.0118
-10.5007	0.10576	-10.4384	-0.08118	-10.6182	0.013	-10.5767	-0.01134
-10.4903	0.10163	-10.428	-0.07725	-10.6078	0.01255	-10.5663	-0.01087
-10.4799	0.09749	-10.4176	-0.07343	-10.5975	0.0121	-10.5559	-0.01041
-10.4695	0.09336	-10.4072	-0.06971	-10.5871	0.01164	-10.5455	-0.00995
-10.4592	0.08925	-10.3969	-0.06612	-10.5767	0.01118	-10.5351	-0.00949
-10.4488	0.08519	-10.3865	-0.06266	-10.5663	0.01072	-10.5248	-0.00904
-10.4384	0.08119	-10.3761	-0.05936	-10.5559	0.01026	-10.5144	-0.0086
-10.428	0.07727	-10.3657	-0.05622	-10.5455	0.00981	-10.504	-0.00817
-10.4176	0.07344	-10.3553	-0.05325	-10.5351	0.00936	-10.4936	-0.00775
-10.4072	0.06972	-10.3449	-0.05047	-10.5248	0.00891	-10.4832	-0.00734
-10.3969	0.06613	-10.3346	-0.04787	-10.5144	0.00848	-10.4728	-0.00695
-10.3865	0.06268	-10.3242	-0.04548	-10.504	0.00805	-10.4625	-0.00658
-10.3761	0.05937	-10.3138	-0.0433	-10.4936	0.00764	-10.4521	-0.00623
-10.3657	0.05623	-10.3034	-0.04133	-10.4832	0.00724	-10.4417	-0.00589
-10.3553	0.05326	-10.293	-0.03958	-10.4728	0.00686	-10.4313	-0.00558
-10.3449	0.05048	-10.2826	-0.03805	-10.4625	0.00649	-10.4209	-0.00529
-10.3346	0.04788	-10.2722	-0.03675	-10.4521	0.00614	-10.4105	-0.00503
-10.3242	0.04549	-10.2619	-0.03568	-10.4417	0.00582	-10.4002	-0.00479
-10.3138	0.0433	-10.2515	-0.03484	-10.4313	0.00551	-10.3898	-0.00457
-10.3034	0.04133	-10.2411	-0.03424	-10.4209	0.00523	-10.3794	-0.00439
-10.293	0.03958	-10.2307	-0.03387	-10.4105	0.00497	-10.369	-0.00423
-10.2826	0.03805	-10.2203	-0.03373	-10.4002	0.00474	-10.3586	-0.0041
-10.2722	0.03675	-10.2099	-0.03382	-10.3898	0.00454	-10.3482	-0.00401
-10.2619	0.03568	-10.1996	-0.03415	-10.3794	0.00436	-10.3378	-0.00394
-10.2515	0.03484	-10.1892	-0.0347	-10.369	0.00421	-10.3275	-0.0039
-10.2411	0.03424	-10.1788	-0.03548	-10.3586	0.00409	-10.3171	-0.0039
-10.2307	0.03386	-10.1684	-0.03647	-10.3482	0.004	-10.3067	-0.00393
-10.2203	0.03373	-10.158	-0.03768	-10.3378	0.00394	-10.2963	-0.00399
-10.2099	0.03382	-10.1476	-0.0391	-10.3275	0.00391	-10.2859	-0.00409
-10.1996	0.03414	-10.1372	-0.04071	-10.3171	0.00392	-10.2755	-0.00422
-10.1892	0.03469	-10.1269	-0.04252	-10.3067	0.00395	-10.2652	-0.00439
-10.1788	0.03547	-10.1165	-0.04451	-10.2963	0.00402	-10.2548	-0.00458
-10.1684	0.03646	-10.1061	-0.04668	-10.2859	0.00413	-10.2444	-0.00482
-10.158	0.03767	-10.0957	-0.049	-10.2755	0.00427	-10.234	-0.00509
-10.1476	0.03909	-10.0853	-0.05148	-10.2652	0.00444	-10.2236	-0.00539
-10.1372	0.0407	-10.0749	-0.0541	-10.2548	0.00464	-10.2132	-0.00572
-10.1269	0.04251	-10.0646	-0.05684	-10.2444	0.00489	-10.2028	-0.00609
-10.1165	0.0445	-10.0542	-0.05969	-10.234	0.00516	-10.1925	-0.00649
-10.1061	0.04667	-10.0438	-0.06263	-10.2236	0.00547	-10.1821	-0.00692
-10.0957	0.04899	-10.0334	-0.06566	-10.2132	0.00581	-10.1717	-0.00738
-10.0853	0.05147	-10.023	-0.06875	-10.2028	0.00619	-10.1613	-0.00787
-10.0749	0.05408	-10.0126	-0.07188	-10.1925	0.00659	-10.1509	-0.00839
-10.0646	0.05682	-10.0023	-0.07505	-10.1821	0.00703	-10.1405	-0.00894
-10.0542	0.05967	-9.99188	-0.07823	-10.1717	0.0075	-10.1302	-0.00951
-10.0438	0.06261	-9.98149	-0.08141	-10.1613	0.008	-10.1198	-0.0101
-10.0334	0.06564	-9.97111	-0.08458	-10.1509	0.00852	-10.1094	-0.01071
-10.023	0.06873	-9.96072	-0.0877	-10.1405	0.00907	-10.099	-0.01133
-10.0126	0.07187	-9.95034	-0.09078	-10.1302	0.00965	-10.0886	-0.01198
-10.0023	0.07503	-9.93995	-0.0938	-10.1198	0.01024	-10.0782	-0.01263
-9.99188	0.07822	-9.92957	-0.09673	-10.1094	0.01086	-10.0678	-0.01329
-9.98149	0.0814	-9.91919	-0.09958	-10.099	0.01149	-10.0575	-0.01395
-9.97111	0.08456	-9.9088	-0.10233	-10.0886	0.01213	-10.0471	-0.01462
-9.96072	0.08769	-9.89842	-0.10497	-10.0782	0.01279	-10.0367	-0.01528
-9.95034	0.09077	-9.88803	-0.10748	-10.0678	0.01345	-10.0263	-0.01594
-9.93995	0.09378	-9.87765	-0.10987	-10.0575	0.01412	-10.0159	-0.01659
-9.92957	0.09672	-9.86727	-0.11213	-10.0471	0.01479	-10.0055	-0.01722
-9.91919	0.09957	-9.85688	-0.11425	-10.0367	0.01545	-9.99515	-0.01784
-9.9088	0.10232	-9.8465	-0.11622	-10.0263	0.01611	-9.98477	-0.01843
-9.89842	0.10496	-9.83611	-0.11806	-10.0159	0.01676	-9.97438	-0.019
-9.88803	0.10747	-9.82573	-0.11975	-10.0055	0.01739	-9.964	-0.01954
-9.87765	0.10986	-9.81534	-0.12132	-9.99515	0.01801	-9.95361	-0.02005
-9.86727	0.11212	-9.80496	-0.12277	-9.98477	0.0186	-9.94323	-0.02051
-9.85688	0.11424	-9.79458	-0.12413	-9.97438	0.01916	-9.93284	-0.02095
-9.8465	0.11622	-9.78419	-0.12541	-9.964	0.0197	-9.92246	-0.02134
-9.83611	0.11805	-9.77381	-0.12662	-9.95361	0.0202	-9.91207	-0.02168
-9.82573	0.11975	-9.76342	-0.12776	-9.94323	0.02067	-9.90169	-0.02198
-9.81534	0.12131	-9.75304	-0.12882	-9.93284	0.0211	-9.89131	-0.02224
-9.80496	0.12276	-9.74266	-0.1298	-9.92246	0.02149	-9.88092	-0.02245
-9.79458	0.12412	-9.73227	-0.13073	-9.91207	0.02183	-9.87054	-0.02261
-9.78419	0.1254	-9.72189	-0.13161	-9.90169	0.02213	-9.86015	-0.02271
-9.77381	0.12662	-9.7115	-0.13246	-9.89131	0.02238	-9.84977	-0.02277
-9.76342	0.12775	-9.70112	-0.13331	-9.88092	0.02258	-9.83938	-0.02277
-9.75304	0.12881	-9.69073	-0.13417	-9.87054	0.02274	-9.829	-0.02271
-9.74266	0.1298	-9.68035	-0.13506	-9.86015	0.02284	-9.81861	-0.0226
-9.73227	0.13073	-9.66997	-0.13599	-9.84977	0.02289	-9.80823	-0.02244
-9.72189	0.13161	-9.65958	-0.13699	-9.83938	0.02288	-9.79784	-0.02223
-9.7115	0.13246	-9.6492	-0.13808	-9.829	0.02282	-9.78746	-0.02197
-9.70112	0.13331	-9.63881	-0.13926	-9.81861	0.02271	-9.77707	-0.02167
-9.69073	0.13417	-9.62843	-0.14056	-9.80823	0.02254	-9.76669	-0.02132
-9.68035	0.13505	-9.61805	-0.142	-9.79784	0.02232	-9.7563	-0.02093
-9.66997	0.13599	-9.60766	-0.14358	-9.78746	0.02206	-9.74592	-0.02051
-9.65958	0.13699	-9.59728	-0.14532	-9.77707	0.02175	-9.73554	-0.02004
-9.6492	0.13807	-9.58689	-0.14723	-9.76669	0.0214	-9.72515	-0.01954
-9.63881	0.13925	-9.57651	-0.14932	-9.7563	0.021	-9.71477	-0.01901
-9.62843	0.14056	-9.56612	-0.1516	-9.74592	0.02057	-9.70438	-0.01845
-9.61805	0.14199	-9.55574	-0.15407	-9.73554	0.0201	-9.694	-0.01786
-9.60766	0.14357	-9.54536	-0.15674	-9.72515	0.0196	-9.68361	-0.01726
-9.59728	0.14531	-9.53497	-0.15963	-9.71477	0.01906	-9.67323	-0.01663
-9.58689	0.14722	-9.52459	-0.16272	-9.70438	0.0185	-9.66284	-0.016
-9.57651	0.14931	-9.5142	-0.166	-9.694	0.01791	-9.65246	-0.01536
-9.56612	0.15159	-9.50382	-0.16949	-9.68361	0.0173	-9.64207	-0.01471
-9.55574	0.15406	-9.49344	-0.17317	-9.67323	0.01667	-9.63169	-0.01406
-9.54536	0.15673	-9.48305	-0.17704	-9.66284	0.01603	-9.6213	-0.01341
-9.53497	0.15961	-9.47267	-0.18108	-9.65246	0.01539	-9.61092	-0.01278
-9.52459	0.1627	-9.46228	-0.18529	-9.64207	0.01474	-9.60053	-0.01215
-9.5142	0.16598	-9.4519	-0.18966	-9.63169	0.01409	-9.59015	-0.01153
-9.50382	0.16946	-9.44151	-0.19416	-9.6213	0.01344	-9.57977	-0.01094
-9.49344	0.17315	-9.43113	-0.19878	-9.61092	0.0128	-9.56938	-0.01036
-9.48305	0.17702	-9.42075	-0.20348	-9.60053	0.01217	-9.559	-0.0098
-9.47267	0.18105	-9.41036	-0.20826	-9.59015	0.01155	-9.54861	-0.00927
-9.46228	0.18526	-9.39998	-0.21309	-9.57977	0.01095	-9.53823	-0.00876
-9.4519	0.18963	-9.38959	-0.21798	-9.56938	0.01037	-9.52784	-0.00828
-9.44151	0.19413	-9.37921	-0.2229	-9.559	0.00981	-9.51746	-0.00784
-9.43113	0.19874	-9.36883	-0.22783	-9.54861	0.00928	-9.50707	-0.00742
-9.42075	0.20344	-9.35844	-0.23273	-9.53823	0.00877	-9.49669	-0.00704
-9.41036	0.20822	-9.34806	-0.23758	-9.52784	0.00829	-9.4863	-0.00669
-9.39998	0.21305	-9.33767	-0.24235	-9.51746	0.00784	-9.47592	-0.00637
-9.38959	0.21794	-9.32729	-0.24703	-9.50707	0.00743	-9.46553	-0.00609
-9.37921	0.22286	-9.3169	-0.2516	-9.49669	0.00704	-9.45515	-0.00584
-9.36883	0.22779	-9.30652	-0.25605	-9.4863	0.00669	-9.44476	-0.00563
-9.35844	0.23269	-9.29614	-0.26033	-9.47592	0.00637	-9.43438	-0.00546
-9.34806	0.23753	-9.28575	-0.26444	-9.46553	0.00609	-9.424	-0.00532
-9.33767	0.2423	-9.27537	-0.26835	-9.45515	0.00584	-9.41361	-0.00521
-9.32729	0.24698	-9.26498	-0.27204	-9.44476	0.00563	-9.40323	-0.00514
-9.3169	0.25156	-9.2546	-0.2755	-9.43438	0.00546	-9.39284	-0.0051
-9.30652	0.256	-9.24422	-0.27871	-9.424	0.00532	-9.38246	-0.0051
-9.29614	0.26028	-9.23383	-0.28166	-9.41361	0.00521	-9.37207	-0.00513
-9.28575	0.26439	-9.22345	-0.28437	-9.40323	0.00514	-9.36169	-0.00519
-9.27537	0.2683	-9.21306	-0.28681	-9.39284	0.0051	-9.3513	-0.00529
-9.26498	0.27199	-9.20268	-0.28897	-9.38246	0.0051	-9.34092	-0.00541
-9.2546	0.27545	-9.1923	-0.29085	-9.37207	0.00513	-9.33053	-0.00557
-9.24422	0.27866	-9.18191	-0.29245	-9.36169	0.00519	-9.32015	-0.00575
-9.23383	0.28161	-9.17153	-0.29374	-9.3513	0.00529	-9.30976	-0.00596
-9.22345	0.28432	-9.16114	-0.29473	-9.34092	0.00541	-9.29938	-0.00619
-9.21306	0.28676	-9.15076	-0.2954	-9.33053	0.00557	-9.28899	-0.00646
-9.20268	0.28892	-9.14037	-0.29578	-9.32015	0.00575	-9.27861	-0.00674
-9.1923	0.29081	-9.12999	-0.29585	-9.30976	0.00596	-9.26823	-0.00705
-9.18191	0.2924	-9.11961	-0.29564	-9.29938	0.0062	-9.25784	-0.00738
-9.17153	0.2937	-9.10922	-0.29517	-9.28899	0.00646	-9.24746	-0.00772
-9.16114	0.29469	-9.09884	-0.29446	-9.27861	0.00674	-9.23707	-0.00809
-9.15076	0.29536	-9.08845	-0.2935	-9.26823	0.00705	-9.22669	-0.00847
-9.14037	0.29574	-9.07807	-0.2923	-9.25784	0.00738	-9.2163	-0.00887
-9.12999	0.29582	-9.06769	-0.29089	-9.24746	0.00772	-9.20592	-0.00928
-9.11961	0.29561	-9.0573	-0.2893	-9.23707	0.00809	-9.19553	-0.00971
-9.10922	0.29514	-9.04692	-0.28753	-9.22669	0.00847	-9.18515	-0.01014
-9.09884	0.29443	-9.03653	-0.28558	-9.2163	0.00887	-9.17476	-0.01059
-9.08845	0.29347	-9.02615	-0.28347	-9.20592	0.00928	-9.16438	-0.01104
-9.07807	0.29228	-9.01576	-0.28123	-9.19553	0.0097	-9.15399	-0.01149
-9.06769	0.29087	-9.00538	-0.27888	-9.18515	0.01013	-9.14361	-0.01195
-9.0573	0.28928	-8.995	-0.27645	-9.17476	0.01058	-9.13322	-0.01241
-9.04692	0.28751	-8.98461	-0.27398	-9.16438	0.01102	-9.12284	-0.01287
-9.03653	0.28557	-8.97423	-0.27148	-9.15399	0.01148	-9.11246	-0.01332
-9.02615	0.28346	-8.96384	-0.26899	-9.14361	0.01193	-9.10207	-0.01378
-9.01576	0.28122	-8.95346	-0.26651	-9.13322	0.01239	-9.09169	-0.01423
-9.00538	0.27887	-8.94308	-0.26408	-9.12284	0.01284	-9.0813	-0.01467
-8.995	0.27644	-8.93269	-0.2617	-9.11246	0.01329	-9.07092	-0.0151
-8.98461	0.27398	-8.92231	-0.25941	-9.10207	0.01374	-9.06053	-0.01553
-8.97423	0.27148	-8.91192	-0.25722	-9.09169	0.01419	-9.05015	-0.01595
-8.96384	0.26899	-8.90154	-0.25515	-9.0813	0.01462	-9.03976	-0.01636
-8.95346	0.26651	-8.89115	-0.2532	-9.07092	0.01505	-9.02938	-0.01676
-8.94308	0.26408	-8.88077	-0.25141	-9.06053	0.01548	-9.01899	-0.01715
-8.93269	0.2617	-8.87039	-0.24976	-9.05015	0.01589	-9.00861	-0.01753
-8.92231	0.25942	-8.86	-0.24829	-9.03976	0.0163	-8.99822	-0.0179
-8.91192	0.25723	-8.84962	-0.24701	-9.02938	0.01669	-8.98784	-0.01827
-8.90154	0.25516	-8.83923	-0.2459	-9.01899	0.01708	-8.97745	-0.01862
-8.89115	0.25321	-8.82885	-0.24499	-9.00861	0.01746	-8.96707	-0.01897
-8.88077	0.25142	-8.81847	-0.24427	-8.99822	0.01782	-8.95669	-0.01931
-8.87039	0.24978	-8.80808	-0.24374	-8.98784	0.01818	-8.9463	-0.01966
-8.86	0.24831	-8.7977	-0.24342	-8.97745	0.01853	-8.93592	-0.02001
-8.84962	0.24702	-8.78731	-0.24327	-8.96707	0.01888	-8.92553	-0.02037
-8.83923	0.24592	-8.77693	-0.2433	-8.95669	0.01923	-8.91515	-0.02072
-8.82885	0.245	-8.76654	-0.24352	-8.9463	0.01958	-8.90476	-0.02108
-8.81847	0.24428	-8.75616	-0.24391	-8.93592	0.01993	-8.89438	-0.02144
-8.80808	0.24376	-8.74578	-0.24445	-8.92553	0.02028	-8.88399	-0.02182
-8.7977	0.24344	-8.73539	-0.24514	-8.91515	0.02064	-8.87361	-0.02221
-8.78731	0.24329	-8.72501	-0.24596	-8.90476	0.021	-8.86322	-0.02261
-8.77693	0.24332	-8.71462	-0.2469	-8.89438	0.02136	-8.85284	-0.02304
-8.76654	0.24354	-8.70424	-0.24795	-8.88399	0.02174	-8.84245	-0.02349
-8.75616	0.24393	-8.69386	-0.2491	-8.87361	0.02212	-8.83207	-0.02397
-8.74578	0.24447	-8.68347	-0.25033	-8.86322	0.02253	-8.82168	-0.02448
-8.73539	0.24515	-8.67309	-0.25163	-8.85284	0.02296	-8.8113	-0.02503
-8.72501	0.24598	-8.6627	-0.25298	-8.84245	0.02341	-8.80092	-0.02562
-8.71462	0.24692	-8.65232	-0.25439	-8.83207	0.02389	-8.79053	-0.02625
-8.70424	0.24797	-8.64193	-0.25581	-8.82168	0.02441	-8.78015	-0.02693
-8.69386	0.24912	-8.63155	-0.25725	-8.8113	0.02496	-8.76976	-0.02767
-8.68347	0.25034	-8.62117	-0.25868	-8.80092	0.02555	-8.75938	-0.02845
-8.67309	0.25164	-8.61078	-0.26009	-8.79053	0.02619	-8.74899	-0.0293
-8.6627	0.253	-8.6004	-0.26148	-8.78015	0.02687	-8.73861	-0.0302
-8.65232	0.2544	-8.59001	-0.26284	-8.76976	0.02761	-8.72822	-0.03117
-8.64193	0.25583	-8.57963	-0.26416	-8.75938	0.0284	-8.71784	-0.0322
-8.63155	0.25726	-8.56925	-0.26542	-8.74899	0.02924	-8.70745	-0.03331
-8.62117	0.25869	-8.55886	-0.26663	-8.73861	0.03015	-8.69707	-0.03449
-8.61078	0.2601	-8.54848	-0.26775	-8.72822	0.03112	-8.68668	-0.03574
-8.6004	0.26149	-8.53809	-0.26879	-8.71784	0.03216	-8.6763	-0.03706
-8.59001	0.26285	-8.52771	-0.26974	-8.70745	0.03327	-8.66591	-0.03845
-8.57963	0.26417	-8.51733	-0.27058	-8.69707	0.03445	-8.65553	-0.03992
-8.56925	0.26543	-8.50694	-0.27129	-8.68668	0.03571	-8.64515	-0.04144
-8.55886	0.26663	-8.49656	-0.27189	-8.6763	0.03703	-8.63476	-0.04303
-8.54848	0.26776	-8.48617	-0.27235	-8.66591	0.03843	-8.62438	-0.04468
-8.53809	0.26879	-8.47579	-0.27266	-8.65553	0.03989	-8.61399	-0.04639
-8.52771	0.26974	-8.4654	-0.27283	-8.64515	0.04142	-8.60361	-0.04814
-8.51733	0.27058	-8.45502	-0.27285	-8.63476	0.04301	-8.59322	-0.04994
-8.50694	0.2713	-8.44464	-0.27271	-8.62438	0.04466	-8.58284	-0.05178
-8.49656	0.27189	-8.43425	-0.27241	-8.61399	0.04637	-8.57245	-0.05365
-8.48617	0.27235	-8.42387	-0.27197	-8.60361	0.04813	-8.56207	-0.05554
-8.47579	0.27267	-8.41348	-0.27137	-8.59322	0.04993	-8.55168	-0.05745
-8.4654	0.27284	-8.4031	-0.27062	-8.58284	0.05177	-8.5413	-0.05938
-8.45502	0.27286	-8.39272	-0.26972	-8.57245	0.05364	-8.53091	-0.0613
-8.44464	0.27271	-8.38233	-0.26868	-8.56207	0.05553	-8.52053	-0.06322
-8.43425	0.27242	-8.37195	-0.26749	-8.55168	0.05745	-8.51014	-0.06512
-8.42387	0.27197	-8.36156	-0.26615	-8.5413	0.05937	-8.49976	-0.06699
-8.41348	0.27138	-8.35118	-0.26467	-8.53091	0.0613	-8.48938	-0.06883
-8.4031	0.27062	-8.34079	-0.26306	-8.52053	0.06322	-8.47899	-0.07063
-8.39272	0.26973	-8.33041	-0.26133	-8.51014	0.06512	-8.46861	-0.07238
-8.38233	0.26869	-8.32003	-0.2595	-8.49976	0.067	-8.45822	-0.07407
-8.37195	0.2675	-8.30964	-0.25755	-8.48938	0.06884	-8.44784	-0.0757
-8.36156	0.26616	-8.29926	-0.25551	-8.47899	0.07065	-8.43745	-0.07726
-8.35118	0.26467	-8.28887	-0.25338	-8.46861	0.0724	-8.42707	-0.07874
-8.34079	0.26306	-8.27849	-0.25118	-8.45822	0.07409	-8.41668	-0.08013
-8.33041	0.26134	-8.26811	-0.2489	-8.44784	0.07573	-8.4063	-0.08144
-8.32003	0.25951	-8.25772	-0.24658	-8.43745	0.0773	-8.39591	-0.08265
-8.30964	0.25756	-8.24734	-0.24424	-8.42707	0.07878	-8.38553	-0.08377
-8.29926	0.25552	-8.23695	-0.2419	-8.41668	0.08018	-8.37514	-0.08478
-8.28887	0.25339	-8.22657	-0.23954	-8.4063	0.08149	-8.36476	-0.08568
-8.27849	0.25119	-8.21618	-0.2372	-8.39591	0.08271	-8.35437	-0.08646
-8.26811	0.24891	-8.2058	-0.23486	-8.38553	0.08383	-8.34399	-0.08711
-8.25772	0.24659	-8.19542	-0.23253	-8.37514	0.08484	-8.33361	-0.08764
-8.24734	0.24426	-8.18503	-0.23019	-8.36476	0.08575	-8.32322	-0.08804
-8.23695	0.24191	-8.17465	-0.22788	-8.35437	0.08653	-8.31284	-0.08831
-8.22657	0.23956	-8.16426	-0.2256	-8.34399	0.08718	-8.30245	-0.08847
-8.21618	0.23722	-8.15388	-0.22337	-8.33361	0.08771	-8.29207	-0.08851
-8.2058	0.23488	-8.1435	-0.22119	-8.32322	0.08811	-8.28168	-0.08845
-8.19542	0.23254	-8.13311	-0.21907	-8.31284	0.08839	-8.2713	-0.08829
-8.18503	0.23021	-8.12273	-0.21701	-8.30245	0.08855	-8.26091	-0.08807
-8.17465	0.2279	-8.11234	-0.21503	-8.29207	0.08859	-8.25053	-0.08778
-8.16426	0.22562	-8.10196	-0.21312	-8.28168	0.08854	-8.24014	-0.08739
-8.15388	0.22339	-8.09157	-0.2113	-8.2713	0.08839	-8.22976	-0.08691
-8.1435	0.22121	-8.08119	-0.20956	-8.26091	0.08817	-8.21937	-0.08635
-8.13311	0.21909	-8.07081	-0.2079	-8.25053	0.08787	-8.20899	-0.08571
-8.12273	0.21703	-8.06042	-0.20633	-8.24014	0.08749	-8.1986	-0.085
-8.11234	0.21505	-8.05004	-0.20485	-8.22976	0.08701	-8.18822	-0.08423
-8.10196	0.21314	-8.03965	-0.20344	-8.21937	0.08644	-8.17784	-0.08339
-8.09157	0.21131	-8.02927	-0.20211	-8.20899	0.0858	-8.16745	-0.08251
-8.08119	0.20958	-8.01889	-0.20086	-8.1986	0.08509	-8.15707	-0.08159
-8.07081	0.20792	-8.0085	-0.19966	-8.18822	0.08431	-8.14668	-0.08063
-8.06042	0.20635	-7.99812	-0.19851	-8.17784	0.08347	-8.1363	-0.07964
-8.05004	0.20487	-7.98773	-0.19741	-8.16745	0.08259	-8.12591	-0.07863
-8.03965	0.20346	-7.97735	-0.19634	-8.15707	0.08166	-8.11553	-0.0776
-8.02927	0.20213	-7.96696	-0.1953	-8.14668	0.08069	-8.10514	-0.07656
-8.01889	0.20087	-7.95658	-0.19426	-8.1363	0.0797	-8.09476	-0.07551
-8.0085	0.19968	-7.9462	-0.1932	-8.12591	0.07868	-8.08437	-0.07447
-7.99812	0.19853	-7.93581	-0.19214	-8.11553	0.07764	-8.07399	-0.07343
-7.98773	0.19743	-7.92543	-0.19107	-8.10514	0.0766	-8.0636	-0.07239
-7.97735	0.19636	-7.91504	-0.18996	-8.09476	0.07554	-8.05322	-0.07137
-7.96696	0.19531	-7.90466	-0.18881	-8.08437	0.07449	-8.04283	-0.07038
-7.95658	0.19427	-7.89428	-0.1876	-8.07399	0.07344	-8.03245	-0.0694
-7.9462	0.19322	-7.88389	-0.18631	-8.0636	0.0724	-8.02207	-0.06846
-7.93581	0.19216	-7.87351	-0.18494	-8.05322	0.07138	-8.01168	-0.06754
-7.92543	0.19108	-7.86312	-0.18347	-8.04283	0.07037	-8.0013	-0.06665
-7.91504	0.18998	-7.85274	-0.18189	-8.03245	0.06939	-7.99091	-0.0658
-7.90466	0.18883	-7.84235	-0.1802	-8.02207	0.06844	-7.98053	-0.06498
-7.89428	0.18761	-7.83197	-0.17841	-8.01168	0.06752	-7.97014	-0.06419
-7.88389	0.18633	-7.82159	-0.1765	-8.0013	0.06662	-7.95976	-0.06343
-7.87351	0.18496	-7.8112	-0.17449	-7.99091	0.06576	-7.94937	-0.06269
-7.86312	0.18349	-7.80082	-0.17237	-7.98053	0.06493	-7.93899	-0.06198
-7.85274	0.18191	-7.79043	-0.17015	-7.97014	0.06413	-7.9286	-0.0613
-7.84235	0.18022	-7.78005	-0.16786	-7.95976	0.06336	-7.91822	-0.06063
-7.83197	0.17842	-7.76967	-0.16549	-7.94937	0.06262	-7.90783	-0.05999
-7.82159	0.17652	-7.75928	-0.16306	-7.93899	0.0619	-7.89745	-0.05938
-7.8112	0.1745	-7.7489	-0.16056	-7.9286	0.06121	-7.88706	-0.05878
-7.80082	0.17238	-7.73851	-0.15802	-7.91822	0.06054	-7.87668	-0.05821
-7.79043	0.17017	-7.72813	-0.15546	-7.90783	0.05989	-7.8663	-0.05765
-7.78005	0.16787	-7.71775	-0.15287	-7.89745	0.05926	-7.85591	-0.05711
-7.76967	0.16551	-7.70736	-0.15029	-7.88706	0.05866	-7.84553	-0.05658
-7.75928	0.16307	-7.69698	-0.14773	-7.87668	0.05807	-7.83514	-0.05606
-7.7489	0.16057	-7.68659	-0.14521	-7.8663	0.05751	-7.82476	-0.05556
-7.73851	0.15804	-7.67621	-0.14274	-7.85591	0.05695	-7.81437	-0.05506
-7.72813	0.15547	-7.66582	-0.14036	-7.84553	0.05641	-7.80399	-0.05456
-7.71775	0.15288	-7.65544	-0.13809	-7.83514	0.05588	-7.7936	-0.05407
-7.70736	0.1503	-7.64506	-0.13594	-7.82476	0.05536	-7.78322	-0.05359
-7.69698	0.14774	-7.63467	-0.13394	-7.81437	0.05485	-7.77283	-0.05311
-7.68659	0.14521	-7.62429	-0.13212	-7.80399	0.05434	-7.76245	-0.05264
-7.67621	0.14275	-7.6139	-0.13049	-7.7936	0.05384	-7.75206	-0.05216
-7.66582	0.14037	-7.60352	-0.12908	-7.78322	0.05334	-7.74168	-0.05169
-7.65544	0.13809	-7.59314	-0.1279	-7.77283	0.05285	-7.73129	-0.0512
-7.64506	0.13594	-7.58275	-0.12696	-7.76245	0.05236	-7.72091	-0.05071
-7.63467	0.13394	-7.57237	-0.12629	-7.75206	0.05186	-7.71053	-0.05022
-7.62429	0.13212	-7.56198	-0.1259	-7.74168	0.05137	-7.70014	-0.04972
-7.6139	0.13049	-7.5516	-0.12579	-7.73129	0.05087	-7.68976	-0.04921
-7.60352	0.12907	-7.54121	-0.12598	-7.72091	0.05036	-7.67937	-0.04869
-7.59314	0.12788	-7.53083	-0.12648	-7.71053	0.04985	-7.66899	-0.04815
-7.58275	0.12694	-7.52045	-0.12728	-7.70014	0.04933	-7.6586	-0.04759
-7.57237	0.12627	-7.51006	-0.1284	-7.68976	0.0488	-7.64822	-0.04702
-7.56198	0.12588	-7.49968	-0.12983	-7.67937	0.04825	-7.63783	-0.04643
-7.5516	0.12577	-7.48929	-0.13158	-7.66899	0.04769	-7.62745	-0.04582
-7.54121	0.12595	-7.47891	-0.13363	-7.6586	0.04712	-7.61706	-0.04518
-7.53083	0.12644	-7.46853	-0.13599	-7.64822	0.04652	-7.60668	-0.04453
-7.52045	0.12724	-7.45814	-0.13864	-7.63783	0.04591	-7.59629	-0.04387
-7.51006	0.12836	-7.44776	-0.14158	-7.62745	0.04528	-7.58591	-0.0432
-7.49968	0.12978	-7.43737	-0.14479	-7.61706	0.04463	-7.57552	-0.0425
-7.48929	0.13152	-7.42699	-0.14826	-7.60668	0.04396	-7.56514	-0.0418
-7.47891	0.13357	-7.4166	-0.15198	-7.59629	0.04328	-7.55476	-0.04109
-7.46853	0.13593	-7.40622	-0.15594	-7.58591	0.04259	-7.54437	-0.04036
-7.45814	0.13858	-7.39584	-0.16011	-7.57552	0.04189	-7.53399	-0.03962
-7.44776	0.14151	-7.38545	-0.16449	-7.56514	0.04117	-7.5236	-0.03887
-7.43737	0.14472	-7.37507	-0.16904	-7.55476	0.04044	-7.51322	-0.03812
-7.42699	0.14819	-7.36468	-0.17377	-7.54437	0.03971	-7.50283	-0.03736
-7.4166	0.1519	-7.3543	-0.17865	-7.53399	0.03896	-7.49245	-0.03659
-7.40622	0.15585	-7.34392	-0.18366	-7.5236	0.03821	-7.48206	-0.03582
-7.39584	0.16003	-7.33353	-0.18878	-7.51322	0.03745	-7.47168	-0.03504
-7.38545	0.1644	-7.32315	-0.19401	-7.50283	0.03668	-7.46129	-0.03428
-7.37507	0.16895	-7.31276	-0.19932	-7.49245	0.03591	-7.45091	-0.03351
-7.36468	0.17368	-7.30238	-0.2047	-7.48206	0.03514	-7.44052	-0.03276
-7.3543	0.17855	-7.29199	-0.21014	-7.47168	0.03437	-7.43014	-0.03203
-7.34392	0.18356	-7.28161	-0.21564	-7.46129	0.03361	-7.41975	-0.03131
-7.33353	0.18868	-7.27123	-0.2212	-7.45091	0.03286	-7.40937	-0.03062
-7.32315	0.1939	-7.26084	-0.22682	-7.44052	0.03212	-7.39899	-0.02996
-7.31276	0.19921	-7.25046	-0.23249	-7.43014	0.0314	-7.3886	-0.02934
-7.30238	0.20459	-7.24007	-0.23821	-7.41975	0.0307	-7.37822	-0.02875
-7.29199	0.21003	-7.22969	-0.24396	-7.40937	0.03003	-7.36783	-0.0282
-7.28161	0.21553	-7.21931	-0.24974	-7.39899	0.02939	-7.35745	-0.0277
-7.27123	0.22109	-7.20892	-0.25553	-7.3886	0.02879	-7.34706	-0.02726
-7.26084	0.22671	-7.19854	-0.26131	-7.37822	0.02822	-7.33668	-0.02686
-7.25046	0.23238	-7.18815	-0.26709	-7.36783	0.02771	-7.32629	-0.02652
-7.24007	0.2381	-7.17777	-0.27283	-7.35745	0.02724	-7.31591	-0.02624
-7.22969	0.24385	-7.16738	-0.27851	-7.34706	0.02683	-7.30552	-0.02602
-7.21931	0.24963	-7.157	-0.28413	-7.33668	0.02647	-7.29514	-0.02587
-7.20892	0.25542	-7.14662	-0.28967	-7.32629	0.02616	-7.28475	-0.02578
-7.19854	0.26121	-7.13623	-0.29513	-7.31591	0.02592	-7.27437	-0.02576
-7.18815	0.26698	-7.12585	-0.30048	-7.30552	0.02575	-7.26398	-0.02582
-7.17777	0.27272	-7.11546	-0.30572	-7.29514	0.02563	-7.2536	-0.02594
-7.16738	0.27841	-7.10508	-0.31084	-7.28475	0.02559	-7.24322	-0.02614
-7.157	0.28403	-7.0947	-0.31583	-7.27437	0.02562	-7.23283	-0.02641
-7.14662	0.28957	-7.08431	-0.32067	-7.26398	0.02572	-7.22245	-0.02676
-7.13623	0.29503	-7.07393	-0.32535	-7.2536	0.02589	-7.21206	-0.02718
-7.12585	0.30039	-7.06354	-0.32985	-7.24322	0.02614	-7.20168	-0.02767
-7.11546	0.30564	-7.05316	-0.33415	-7.23283	0.02646	-7.19129	-0.02824
-7.10508	0.31076	-7.04277	-0.33825	-7.22245	0.02685	-7.18091	-0.02888
-7.0947	0.31575	-7.03239	-0.34213	-7.21206	0.02733	-7.17052	-0.0296
-7.08431	0.3206	-7.02201	-0.34577	-7.20168	0.02787	-7.16014	-0.03038
-7.07393	0.32528	-7.01162	-0.34917	-7.19129	0.02849	-7.14975	-0.03124
-7.06354	0.32978	-7.00124	-0.35232	-7.18091	0.02918	-7.13937	-0.03216
-7.05316	0.3341	-6.99085	-0.35518	-7.17052	0.02995	-7.12898	-0.03315
-7.04277	0.3382	-6.98047	-0.35775	-7.16014	0.03078	-7.1186	-0.0342
-7.03239	0.34208	-6.97009	-0.36002	-7.14975	0.03169	-7.10821	-0.03532
-7.02201	0.34573	-6.9597	-0.36195	-7.13937	0.03266	-7.09783	-0.0365
-7.01162	0.34913	-6.94932	-0.36354	-7.12898	0.03369	-7.08745	-0.03774
-7.00124	0.35229	-6.93893	-0.36482	-7.1186	0.03479	-7.07706	-0.03904
-6.99085	0.35516	-6.92855	-0.36576	-7.10821	0.03596	-7.06668	-0.0404
-6.98047	0.35774	-6.91817	-0.36629	-7.09783	0.03718	-7.05629	-0.04182
-6.97009	0.36001	-6.90778	-0.36643	-7.08745	0.03846	-7.04591	-0.0433
-6.9597	0.36195	-6.8974	-0.36618	-7.07706	0.0398	-7.03552	-0.04485
-6.94932	0.36355	-6.88701	-0.36552	-7.06668	0.0412	-7.02514	-0.04645
-6.93893	0.36483	-6.87663	-0.36443	-7.05629	0.04266	-7.01475	-0.04812
-6.92855	0.36578	-6.86624	-0.36289	-7.04591	0.04418	-7.00437	-0.04985
-6.91817	0.36631	-6.85586	-0.36087	-7.03552	0.04576	-6.99398	-0.05165
-6.90778	0.36646	-6.84548	-0.35841	-7.02514	0.04739	-6.9836	-0.05352
-6.8974	0.36622	-6.83509	-0.35549	-7.01475	0.04908	-6.97321	-0.05546
-6.88701	0.36557	-6.82471	-0.35214	-7.00437	0.05084	-6.96283	-0.05748
-6.87663	0.36449	-6.81432	-0.34834	-6.99398	0.05266	-6.95244	-0.05959
-6.86624	0.36295	-6.80394	-0.34409	-6.9836	0.05455	-6.94206	-0.06179
-6.85586	0.36094	-6.79356	-0.3394	-6.97321	0.0565	-6.93168	-0.06408
-6.84548	0.35848	-6.78317	-0.33431	-6.96283	0.05854	-6.92129	-0.06646
-6.83509	0.35557	-6.77279	-0.32881	-6.95244	0.06066	-6.91091	-0.06894
-6.82471	0.35223	-6.7624	-0.32292	-6.94206	0.06286	-6.90052	-0.07153
-6.81432	0.34844	-6.75202	-0.31668	-6.93168	0.06515	-6.89014	-0.07422
-6.80394	0.34419	-6.74163	-0.31011	-6.92129	0.06753	-6.87975	-0.07703
-6.79356	0.33951	-6.73125	-0.30325	-6.91091	0.07001	-6.86937	-0.07995
-6.78317	0.33442	-6.72087	-0.29613	-6.90052	0.0726	-6.85898	-0.08299
-6.77279	0.32892	-6.71048	-0.28878	-6.89014	0.07528	-6.8486	-0.08616
-6.7624	0.32304	-6.7001	-0.28125	-6.87975	0.07807	-6.83821	-0.08945
-6.75202	0.3168	-6.68971	-0.27356	-6.86937	0.08098	-6.82783	-0.09285
-6.74163	0.31024	-6.67933	-0.26571	-6.85898	0.08401	-6.81744	-0.09638
-6.73125	0.30338	-6.66895	-0.25773	-6.8486	0.08715	-6.80706	-0.10002
-6.72087	0.29626	-6.65856	-0.24964	-6.83821	0.09041	-6.79667	-0.10378
-6.71048	0.28892	-6.64818	-0.24146	-6.82783	0.09379	-6.78629	-0.10766
-6.7001	0.28139	-6.63779	-0.23323	-6.81744	0.09729	-6.77591	-0.11164
-6.68971	0.27369	-6.62741	-0.22497	-6.80706	0.1009	-6.76552	-0.11573
-6.67933	0.26584	-6.61702	-0.21671	-6.79667	0.10462	-6.75514	-0.11992
-6.66895	0.25787	-6.60664	-0.20847	-6.78629	0.10846	-6.74475	-0.12421
-6.65856	0.24978	-6.59626	-0.20028	-6.77591	0.11241	-6.73437	-0.12857
-6.64818	0.2416	-6.58587	-0.19218	-6.76552	0.11646	-6.72398	-0.13302
-6.63779	0.23337	-6.57549	-0.18417	-6.75514	0.1206	-6.7136	-0.13753
-6.62741	0.22511	-6.5651	-0.17629	-6.74475	0.12484	-6.70321	-0.14209
-6.61702	0.21684	-6.55472	-0.16855	-6.73437	0.12917	-6.69283	-0.1467
-6.60664	0.2086	-6.54434	-0.16097	-6.72398	0.13357	-6.68244	-0.15133
-6.59626	0.20041	-6.53395	-0.15357	-6.7136	0.13803	-6.67206	-0.15598
-6.58587	0.1923	-6.52357	-0.14637	-6.70321	0.14255	-6.66167	-0.16063
-6.57549	0.1843	-6.51318	-0.13938	-6.69283	0.14711	-6.65129	-0.16526
-6.5651	0.17641	-6.5028	-0.13261	-6.68244	0.1517	-6.6409	-0.16986
-6.55472	0.16867	-6.49241	-0.12607	-6.67206	0.15631	-6.63052	-0.17442
-6.54434	0.16109	-6.48203	-0.11978	-6.66167	0.16092	-6.62014	-0.17893
-6.53395	0.15369	-6.47165	-0.11373	-6.65129	0.16551	-6.60975	-0.18339
-6.52357	0.14648	-6.46126	-0.10794	-6.6409	0.17008	-6.59937	-0.18778
-6.51318	0.13948	-6.45088	-0.10241	-6.63052	0.1746	-6.58898	-0.19209
-6.5028	0.13271	-6.44049	-0.09714	-6.62014	0.17907	-6.5786	-0.1963
-6.49241	0.12617	-6.43011	-0.09214	-6.60975	0.1835	-6.56821	-0.20039
-6.48203	0.11987	-6.41973	-0.08739	-6.59937	0.18788	-6.55783	-0.20434
-6.47165	0.11382	-6.40934	-0.0829	-6.58898	0.19217	-6.54744	-0.20815
-6.46126	0.10803	-6.39896	-0.07867	-6.5786	0.19636	-6.53706	-0.21179
-6.45088	0.10249	-6.38857	-0.0747	-6.56821	0.20045	-6.52667	-0.21524
-6.44049	0.09722	-6.37819	-0.07097	-6.55783	0.2044	-6.51629	-0.21849
-6.43011	0.09221	-6.3678	-0.06748	-6.54744	0.2082	-6.5059	-0.22153
-6.41973	0.08746	-6.35742	-0.06423	-6.53706	0.21183	-6.49552	-0.22435
-6.40934	0.08297	-6.34704	-0.0612	-6.52667	0.21528	-6.48513	-0.22694
-6.39896	0.07873	-6.33665	-0.0584	-6.51629	0.21852	-6.47475	-0.22931
-6.38857	0.07475	-6.32627	-0.0558	-6.5059	0.22155	-6.46437	-0.23145
-6.37819	0.07102	-6.31588	-0.0534	-6.49552	0.22436	-6.45398	-0.23333
-6.3678	0.06753	-6.3055	-0.0512	-6.48513	0.22693	-6.4436	-0.23495
-6.35742	0.06428	-6.29512	-0.04919	-6.47475	0.22929	-6.43321	-0.23632
-6.34704	0.06124	-6.28473	-0.04735	-6.46437	0.23141	-6.42283	-0.23743
-6.33665	0.05843	-6.27435	-0.04568	-6.45398	0.23328	-6.41244	-0.23831
-6.32627	0.05583	-6.26396	-0.04418	-6.4436	0.23489	-6.40206	-0.23897
-6.31588	0.05344	-6.25358	-0.04284	-6.43321	0.23624	-6.39167	-0.23939
-6.3055	0.05123	-6.24319	-0.04165	-6.42283	0.23735	-6.38129	-0.23957
-6.29512	0.04922	-6.23281	-0.0406	-6.41244	0.23822	-6.3709	-0.23956
-6.28473	0.04738	-6.22243	-0.03968	-6.40206	0.23886	-6.36052	-0.23933
-6.27435	0.04571	-6.21204	-0.0389	-6.39167	0.23926	-6.35013	-0.23891
-6.26396	0.0442	-6.20166	-0.03824	-6.38129	0.23942	-6.33975	-0.23832
-6.25358	0.04286	-6.19127	-0.0377	-6.3709	0.23937	-6.32936	-0.23753
-6.24319	0.04167	-6.18089	-0.03729	-6.36052	0.23911	-6.31898	-0.23655
-6.23281	0.04062	-6.17051	-0.03698	-6.35013	0.23866	-6.3086	-0.2354
-6.22243	0.0397	-6.16012	-0.03679	-6.33975	0.23803	-6.29821	-0.23409
-6.21204	0.03891	-6.14974	-0.03672	-6.32936	0.2372	-6.28783	-0.23261
-6.20166	0.03825	-6.13935	-0.03676	-6.31898	0.23619	-6.27744	-0.23098
-6.19127	0.03772	-6.12897	-0.03691	-6.3086	0.23501	-6.26706	-0.22921
-6.18089	0.0373	-6.11859	-0.03717	-6.29821	0.23365	-6.25667	-0.22732
-6.17051	0.03699	-6.1082	-0.03755	-6.28783	0.23213	-6.24629	-0.22533
-6.16012	0.0368	-6.09782	-0.03804	-6.27744	0.23046	-6.2359	-0.22326
-6.14974	0.03673	-6.08743	-0.03864	-6.26706	0.22864	-6.22552	-0.22114
-6.13935	0.03676	-6.07705	-0.03936	-6.25667	0.22671	-6.21513	-0.21896
-6.12897	0.03691	-6.06666	-0.04019	-6.24629	0.22468	-6.20475	-0.21673
-6.11859	0.03717	-6.05628	-0.04115	-6.2359	0.22257	-6.19436	-0.21446
-6.1082	0.03755	-6.0459	-0.04222	-6.22552	0.2204	-6.18398	-0.21217
-6.09782	0.03804	-6.03551	-0.04342	-6.21513	0.21817	-6.17359	-0.20986
-6.08743	0.03864	-6.02513	-0.04474	-6.20475	0.21589	-6.16321	-0.20756
-6.07705	0.03936	-6.01474	-0.04618	-6.19436	0.21357	-6.15283	-0.20527
-6.06666	0.04019	-6.00436	-0.04775	-6.18398	0.21123	-6.14244	-0.203
-6.05628	0.04115	-5.99398	-0.04944	-6.17359	0.20888	-6.13206	-0.20077
-6.0459	0.04222	-5.98359	-0.05124	-6.16321	0.20653	-6.12167	-0.19858
-6.03551	0.04342	-5.97321	-0.05317	-6.15283	0.20419	-6.11129	-0.19645
-6.02513	0.04474	-5.96282	-0.05522	-6.14244	0.20189	-6.1009	-0.19439
-6.01474	0.04618	-5.95244	-0.05737	-6.13206	0.19962	-6.09052	-0.19241
-6.00436	0.04774	-5.94205	-0.05964	-6.12167	0.19739	-6.08013	-0.19051
-5.99398	0.04943	-5.93167	-0.06202	-6.11129	0.19523	-6.06975	-0.1887
-5.98359	0.05124	-5.92129	-0.06449	-6.1009	0.19313	-6.05936	-0.18703
-5.97321	0.05316	-5.9109	-0.06706	-6.09052	0.19112	-6.04898	-0.1855
-5.96282	0.05521	-5.90052	-0.06971	-6.08013	0.18919	-6.03859	-0.18409
-5.95244	0.05737	-5.89013	-0.07244	-6.06975	0.18735	-6.02821	-0.18282
-5.94205	0.05963	-5.87975	-0.07524	-6.05936	0.18564	-6.01782	-0.18168
-5.93167	0.06201	-5.86937	-0.0781	-6.04898	0.18408	-6.00744	-0.18067
-5.92129	0.06448	-5.85898	-0.08101	-6.03859	0.18263	-5.99706	-0.17981
-5.9109	0.06705	-5.8486	-0.08395	-6.02821	0.18133	-5.98667	-0.1791
-5.90052	0.0697	-5.83821	-0.08691	-6.01782	0.18016	-5.97629	-0.17856
-5.89013	0.07243	-5.82783	-0.08988	-6.00744	0.17912	-5.9659	-0.17819
-5.87975	0.07523	-5.81744	-0.09284	-5.99706	0.17823	-5.95552	-0.17798
-5.86937	0.07809	-5.80706	-0.09578	-5.98667	0.17749	-5.94513	-0.17795
-5.85898	0.081	-5.79668	-0.09868	-5.97629	0.17692	-5.93475	-0.17808
-5.8486	0.08394	-5.78629	-0.10154	-5.9659	0.17651	-5.92436	-0.17839
-5.83821	0.0869	-5.77591	-0.10433	-5.95552	0.17627	-5.91398	-0.17888
-5.82783	0.08987	-5.76552	-0.10704	-5.94513	0.1762	-5.90359	-0.17955
-5.81744	0.09283	-5.75514	-0.10966	-5.93475	0.1763	-5.89321	-0.18041
-5.80706	0.09576	-5.74476	-0.11216	-5.92436	0.17657	-5.88282	-0.18146
-5.79668	0.09867	-5.73437	-0.11454	-5.91398	0.17703	-5.87244	-0.1827
-5.78629	0.10152	-5.72399	-0.11679	-5.90359	0.17767	-5.86205	-0.18414
-5.77591	0.10431	-5.7136	-0.1189	-5.89321	0.1785	-5.85167	-0.18577
-5.76552	0.10702	-5.70322	-0.12085	-5.88282	0.17952	-5.84129	-0.18759
-5.75514	0.10964	-5.69283	-0.12263	-5.87244	0.18074	-5.8309	-0.18961
-5.74476	0.11215	-5.68245	-0.12423	-5.86205	0.18216	-5.82052	-0.19183
-5.73437	0.11453	-5.67207	-0.12565	-5.85167	0.18378	-5.81013	-0.19426
-5.72399	0.11678	-5.66168	-0.1269	-5.84129	0.18561	-5.79975	-0.19688
-5.7136	0.11889	-5.6513	-0.12797	-5.8309	0.18764	-5.78936	-0.19972
-5.70322	0.12084	-5.64091	-0.12883	-5.82052	0.18988	-5.77898	-0.20275
-5.69283	0.12261	-5.63053	-0.1295	-5.81013	0.19234	-5.76859	-0.206
-5.68245	0.12421	-5.62015	-0.12997	-5.79975	0.19502	-5.75821	-0.20946
-5.67207	0.12564	-5.60976	-0.13024	-5.78936	0.19792	-5.74782	-0.21313
-5.66168	0.12689	-5.59938	-0.13032	-5.77898	0.20104	-5.73744	-0.21701
-5.6513	0.12796	-5.58899	-0.13021	-5.76859	0.20439	-5.72705	-0.22113
-5.64091	0.12883	-5.57861	-0.12991	-5.75821	0.20797	-5.71667	-0.22548
-5.63053	0.1295	-5.56822	-0.12942	-5.74782	0.21178	-5.70628	-0.23009
-5.62015	0.12997	-5.55784	-0.12876	-5.73744	0.21584	-5.6959	-0.23498
-5.60976	0.13024	-5.54746	-0.12794	-5.72705	0.22016	-5.68552	-0.24013
-5.59938	0.13031	-5.53707	-0.12697	-5.71667	0.22474	-5.67513	-0.2455
-5.58899	0.13021	-5.52669	-0.12587	-5.70628	0.22959	-5.66475	-0.25109
-5.57861	0.12991	-5.5163	-0.12465	-5.6959	0.23471	-5.65436	-0.25687
-5.56822	0.12942	-5.50592	-0.12331	-5.68552	0.24012	-5.64398	-0.26282
-5.55784	0.12876	-5.49554	-0.12187	-5.67513	0.24576	-5.63359	-0.26893
-5.54746	0.12793	-5.48515	-0.12035	-5.66475	0.25162	-5.62321	-0.27519
-5.53707	0.12697	-5.47477	-0.11877	-5.65436	0.25768	-5.61282	-0.28157
-5.52669	0.12587	-5.46438	-0.11715	-5.64398	0.26392	-5.60244	-0.28806
-5.5163	0.12465	-5.454	-0.11549	-5.63359	0.27033	-5.59205	-0.29464
-5.50592	0.12331	-5.44362	-0.11381	-5.62321	0.27689	-5.58167	-0.30129
-5.49554	0.12187	-5.43323	-0.11214	-5.61282	0.28358	-5.57128	-0.30797
-5.48515	0.12035	-5.42285	-0.11048	-5.60244	0.29038	-5.5609	-0.31467
-5.47477	0.11877	-5.41246	-0.10886	-5.59205	0.29726	-5.55051	-0.32135
-5.46438	0.11715	-5.40208	-0.1073	-5.58167	0.3042	-5.54013	-0.32798
-5.454	0.11549	-5.39169	-0.1058	-5.57128	0.31116	-5.52975	-0.33454
-5.44362	0.11381	-5.38131	-0.1044	-5.5609	0.31813	-5.51936	-0.34099
-5.43323	0.11214	-5.37093	-0.10309	-5.55051	0.32506	-5.50898	-0.34729
-5.42285	0.11048	-5.36054	-0.1019	-5.54013	0.33192	-5.49859	-0.35342
-5.41246	0.10886	-5.35016	-0.10084	-5.52975	0.33868	-5.48821	-0.35935
-5.40208	0.10729	-5.33977	-0.09992	-5.51936	0.34531	-5.47782	-0.36506
-5.39169	0.1058	-5.32939	-0.09916	-5.50898	0.35176	-5.46744	-0.37052
-5.38131	0.10439	-5.31901	-0.09858	-5.49859	0.35801	-5.45705	-0.37571
-5.37093	0.10308	-5.30862	-0.09816	-5.48821	0.36402	-5.44667	-0.38059
-5.36054	0.10189	-5.29824	-0.09793	-5.47782	0.36979	-5.43628	-0.38511
-5.35016	0.10083	-5.28785	-0.09789	-5.46744	0.37526	-5.4259	-0.38923
-5.33977	0.09991	-5.27747	-0.09804	-5.45705	0.3804	-5.41551	-0.39292
-5.32939	0.09915	-5.26708	-0.09839	-5.44667	0.3852	-5.40513	-0.39617
-5.31901	0.09856	-5.2567	-0.09894	-5.43628	0.38964	-5.39474	-0.39901
-5.30862	0.09815	-5.24632	-0.09968	-5.4259	0.39364	-5.38436	-0.40155
-5.29824	0.09792	-5.23593	-0.10061	-5.41551	0.39719	-5.37398	-0.40373
-5.28785	0.09787	-5.22555	-0.10175	-5.40513	0.40028	-5.36359	-0.40546
-5.27747	0.09802	-5.21516	-0.10308	-5.39474	0.40303	-5.35321	-0.40672
-5.26708	0.09837	-5.20478	-0.10461	-5.38436	0.40546	-5.34282	-0.40745
-5.2567	0.09891	-5.1944	-0.10631	-5.37398	0.40746	-5.33244	-0.40767
-5.24632	0.09965	-5.18401	-0.1082	-5.36359	0.40896	-5.32205	-0.40739
-5.23593	0.10059	-5.17363	-0.11026	-5.35321	0.40993	-5.31167	-0.40661
-5.22555	0.10172	-5.16324	-0.11248	-5.34282	0.41036	-5.30128	-0.40533
-5.21516	0.10306	-5.15286	-0.11487	-5.33244	0.41026	-5.2909	-0.40357
-5.20478	0.10458	-5.14247	-0.11741	-5.32205	0.40965	-5.28051	-0.40135
-5.1944	0.10628	-5.13209	-0.12007	-5.31167	0.40853	-5.27013	-0.39872
-5.18401	0.10817	-5.12171	-0.12286	-5.30128	0.40692	-5.25974	-0.39574
-5.17363	0.11023	-5.11132	-0.12576	-5.2909	0.40483	-5.24936	-0.39243
-5.16324	0.11245	-5.10094	-0.12876	-5.28051	0.4023	-5.23897	-0.38885
-5.15286	0.11483	-5.09055	-0.13184	-5.27013	0.39935	-5.22859	-0.38506
-5.14247	0.11737	-5.08017	-0.13499	-5.25974	0.39608	-5.21821	-0.38106
-5.13209	0.12004	-5.06979	-0.13821	-5.24936	0.39251	-5.20782	-0.37687
-5.12171	0.12283	-5.0594	-0.14147	-5.23897	0.38869	-5.19744	-0.37248
-5.11132	0.12573	-5.04902	-0.14476	-5.22859	0.38465	-5.18705	-0.36795
-5.10094	0.12872	-5.03863	-0.14809	-5.21821	0.38041	-5.17667	-0.36332
-5.09055	0.1318	-5.02825	-0.15144	-5.20782	0.37601	-5.16628	-0.35864
-5.08017	0.13496	-5.01786	-0.15478	-5.19744	0.37145	-5.1559	-0.35394
-5.06979	0.13817	-5.00748	-0.15811	-5.18705	0.36676	-5.14551	-0.34926
-5.0594	0.14143	-4.9971	-0.16142	-5.17667	0.36199	-5.13513	-0.34462
-5.04902	0.14473	-4.98671	-0.1647	-5.16628	0.3572	-5.12474	-0.34007
-5.03863	0.14806	-4.97633	-0.16794	-5.1559	0.35241	-5.11436	-0.33563
-5.02825	0.1514	-4.96594	-0.17113	-5.14551	0.34766	-5.10397	-0.33134
-5.01786	0.15475	-4.95556	-0.17428	-5.13513	0.34299	-5.09359	-0.32723
-5.00748	0.15808	-4.94518	-0.17738	-5.12474	0.33843	-5.0832	-0.32331
-4.9971	0.16139	-4.93479	-0.18042	-5.11436	0.334	-5.07282	-0.31961
-4.98671	0.16467	-4.92441	-0.18341	-5.10397	0.32974	-5.06244	-0.31615
-4.97633	0.16791	-4.91402	-0.18634	-5.09359	0.32568	-5.05205	-0.31294
-4.96594	0.1711	-4.90364	-0.18924	-5.0832	0.32183	-5.04167	-0.30999
-4.95556	0.17426	-4.89325	-0.19209	-5.07282	0.31821	-5.03128	-0.30732
-4.94518	0.17736	-4.88287	-0.19489	-5.06244	0.31485	-5.0209	-0.30493
-4.93479	0.1804	-4.87249	-0.19764	-5.05205	0.31175	-5.01051	-0.30281
-4.92441	0.18339	-4.8621	-0.20034	-5.04167	0.30892	-5.00013	-0.30096
-4.91402	0.18632	-4.85172	-0.203	-5.03128	0.30635	-4.98974	-0.29937
-4.90364	0.18922	-4.84133	-0.20564	-5.0209	0.30407	-4.97936	-0.29805
-4.89325	0.19207	-4.83095	-0.20825	-5.01051	0.30207	-4.96897	-0.29697
-4.88287	0.19488	-4.82057	-0.21084	-5.00013	0.30034	-4.95859	-0.29611
-4.87249	0.19763	-4.81018	-0.21343	-4.98974	0.29886	-4.9482	-0.29546
-4.8621	0.20033	-4.7998	-0.21603	-4.97936	0.29765	-4.93782	-0.295
-4.85172	0.20299	-4.78941	-0.21865	-4.96897	0.29667	-4.92743	-0.29471
-4.84133	0.20563	-4.77903	-0.2213	-4.95859	0.2959	-4.91705	-0.29455
-4.83095	0.20824	-4.76864	-0.22402	-4.9482	0.29532	-4.90667	-0.2945
-4.82057	0.21083	-4.75826	-0.2268	-4.93782	0.29492	-4.89628	-0.29454
-4.81018	0.21342	-4.74788	-0.22967	-4.92743	0.29467	-4.8859	-0.29463
-4.7998	0.21602	-4.73749	-0.23262	-4.91705	0.29455	-4.87551	-0.29478
-4.78941	0.21864	-4.72711	-0.23568	-4.90667	0.29453	-4.86513	-0.29495
-4.77903	0.22129	-4.71672	-0.23886	-4.89628	0.29457	-4.85474	-0.29511
-4.76864	0.22401	-4.70634	-0.24218	-4.8859	0.29466	-4.84436	-0.29524
-4.75826	0.22679	-4.69596	-0.24566	-4.87551	0.29479	-4.83397	-0.29535
-4.74788	0.22965	-4.68557	-0.24932	-4.86513	0.29493	-4.82359	-0.29543
-4.73749	0.23261	-4.67519	-0.25317	-4.85474	0.29505	-4.8132	-0.29545
-4.72711	0.23567	-4.6648	-0.25722	-4.84436	0.29513	-4.80282	-0.29538
-4.71672	0.23885	-4.65442	-0.2615	-4.83397	0.29519	-4.79243	-0.2952
-4.70634	0.24217	-4.64404	-0.26601	-4.82359	0.29521	-4.78205	-0.2949
-4.69596	0.24564	-4.63365	-0.27078	-4.8132	0.29516	-4.77166	-0.29452
-4.68557	0.2493	-4.62327	-0.27582	-4.80282	0.29502	-4.76128	-0.29405
-4.67519	0.25315	-4.61288	-0.28115	-4.79243	0.29474	-4.7509	-0.29346
-4.6648	0.25719	-4.6025	-0.28675	-4.78205	0.29437	-4.74051	-0.29272
-4.65442	0.26147	-4.59211	-0.29264	-4.77166	0.2939	-4.73013	-0.29183
-4.64404	0.26598	-4.58173	-0.29884	-4.76128	0.29333	-4.71974	-0.29079
-4.63365	0.27075	-4.57135	-0.30535	-4.7509	0.29264	-4.70936	-0.28961
-4.62327	0.27578	-4.56096	-0.31218	-4.74051	0.29179	-4.69897	-0.2883
-4.61288	0.28111	-4.55058	-0.31934	-4.73013	0.2908	-4.68859	-0.2869
-4.6025	0.2867	-4.54019	-0.32686	-4.71974	0.28967	-4.6782	-0.28542
-4.59211	0.29259	-4.52981	-0.33472	-4.70936	0.28841	-4.66782	-0.28387
-4.58173	0.29878	-4.51943	-0.34293	-4.69897	0.28703	-4.65743	-0.28224
-4.57135	0.30529	-4.50904	-0.35149	-4.68859	0.28555	-4.64705	-0.28057
-4.56096	0.31212	-4.49866	-0.3604	-4.6782	0.28399	-4.63666	-0.27885
-4.55058	0.31928	-4.48827	-0.36967	-4.66782	0.28236	-4.62628	-0.27711
-4.54019	0.32679	-4.47789	-0.37929	-4.65743	0.28069	-4.61589	-0.27535
-4.52981	0.33465	-4.4675	-0.38926	-4.64705	0.27899	-4.60551	-0.2736
-4.51943	0.34285	-4.45712	-0.39955	-4.63666	0.27725	-4.59513	-0.27186
-4.50904	0.35141	-4.44674	-0.41018	-4.62628	0.27548	-4.58474	-0.27015
-4.49866	0.36032	-4.43635	-0.42113	-4.61589	0.27371	-4.57436	-0.2685
-4.48827	0.36958	-4.42597	-0.43237	-4.60551	0.27194	-4.56397	-0.26691
-4.47789	0.3792	-4.41558	-0.4439	-4.59513	0.2702	-4.55359	-0.26541
-4.4675	0.38916	-4.4052	-0.45567	-4.58474	0.2685	-4.5432	-0.26401
-4.45712	0.39945	-4.39482	-0.46769	-4.57436	0.26687	-4.53282	-0.26274
-4.44674	0.41007	-4.38443	-0.47992	-4.56397	0.26532	-4.52243	-0.26159
-4.43635	0.42102	-4.37405	-0.49234	-4.55359	0.26387	-4.51205	-0.26061
-4.42597	0.43226	-4.36366	-0.50492	-4.5432	0.26252	-4.50166	-0.25979
-4.41558	0.44378	-4.35328	-0.51761	-4.53282	0.26131	-4.49128	-0.25913
-4.4052	0.45555	-4.34289	-0.5304	-4.52243	0.26023	-4.48089	-0.25862
-4.39482	0.46757	-4.33251	-0.54324	-4.51205	0.25932	-4.47051	-0.25829
-4.38443	0.4798	-4.32213	-0.5561	-4.50166	0.25856	-4.46012	-0.25813
-4.37405	0.49221	-4.31174	-0.56893	-4.49128	0.25796	-4.44974	-0.25814
-4.36366	0.50479	-4.30136	-0.58171	-4.48089	0.25753	-4.43936	-0.25834
-4.35328	0.51748	-4.29097	-0.59441	-4.47051	0.25727	-4.42897	-0.25871
-4.34289	0.53026	-4.28059	-0.60698	-4.46012	0.25719	-4.41859	-0.25922
-4.33251	0.5431	-4.27021	-0.61938	-4.44974	0.25728	-4.4082	-0.25987
-4.32213	0.55596	-4.25982	-0.63157	-4.43936	0.25755	-4.39782	-0.26065
-4.31174	0.56879	-4.24944	-0.64351	-4.42897	0.25798	-4.38743	-0.26156
-4.30136	0.58156	-4.23905	-0.65517	-4.41859	0.25854	-4.37705	-0.26257
-4.29097	0.59427	-4.22867	-0.66655	-4.4082	0.25925	-4.36666	-0.26367
-4.28059	0.60684	-4.21828	-0.67768	-4.39782	0.26009	-4.35628	-0.26486
-4.27021	0.61923	-4.2079	-0.68853	-4.38743	0.26103	-4.34589	-0.26611
-4.25982	0.63142	-4.19752	-0.69903	-4.37705	0.26209	-4.33551	-0.26744
-4.24944	0.64337	-4.18713	-0.7091	-4.36666	0.26323	-4.32512	-0.26885
-4.23905	0.65503	-4.17675	-0.71868	-4.35628	0.26444	-4.31474	-0.2703
-4.22867	0.66641	-4.16636	-0.72777	-4.34589	0.26575	-4.30435	-0.27178
-4.21828	0.67754	-4.15598	-0.73633	-4.33551	0.26715	-4.29397	-0.27327
-4.2079	0.6884	-4.1456	-0.74437	-4.32512	0.2686	-4.28359	-0.27476
-4.19752	0.6989	-4.13521	-0.75189	-4.31474	0.27008	-4.2732	-0.27622
-4.18713	0.70897	-4.12483	-0.75887	-4.30435	0.27159	-4.26282	-0.27763
-4.17675	0.71856	-4.11444	-0.76528	-4.29397	0.2731	-4.25243	-0.27897
-4.16636	0.72765	-4.10406	-0.77117	-4.28359	0.2746	-4.24205	-0.28024
-4.15598	0.73622	-4.09367	-0.77653	-4.2732	0.27608	-4.23166	-0.28141
-4.1456	0.74426	-4.08329	-0.78132	-4.26282	0.27749	-4.22128	-0.28246
-4.13521	0.75178	-4.07291	-0.78559	-4.25243	0.27883	-4.21089	-0.2834
-4.12483	0.75876	-4.06252	-0.78939	-4.24205	0.2801	-4.20051	-0.28422
-4.11444	0.76519	-4.05214	-0.79273	-4.23166	0.28127	-4.19012	-0.28491
-4.10406	0.77108	-4.04175	-0.79556	-4.22128	0.28233	-4.17974	-0.28544
-4.09367	0.77644	-4.03137	-0.7979	-4.21089	0.28326	-4.16935	-0.28583
-4.08329	0.78124	-4.02099	-0.7998	-4.20051	0.28409	-4.15897	-0.28607
-4.07291	0.78552	-4.0106	-0.8013	-4.19012	0.28477	-4.14858	-0.28612
-4.06252	0.78933	-4.00022	-0.80239	-4.17974	0.28532	-4.1382	-0.286
-4.05214	0.79266	-3.98983	-0.80312	-4.16935	0.28572	-4.12782	-0.2857
-4.04175	0.79551	-3.97945	-0.80354	-4.15897	0.28597	-4.11743	-0.28524
-4.03137	0.79785	-3.96906	-0.80368	-4.14858	0.28604	-4.10705	-0.28463
-4.02099	0.79976	-3.95868	-0.80356	-4.1382	0.28593	-4.09666	-0.28387
-4.0106	0.80126	-3.9483	-0.80324	-4.12782	0.28564	-4.08628	-0.28295
-4.00022	0.80236	-3.93791	-0.80279	-4.11743	0.28519	-4.07589	-0.28188
-3.98983	0.8031	-3.92753	-0.80224	-4.10705	0.2846	-4.06551	-0.28068
-3.97945	0.80353	-3.91714	-0.80159	-4.09666	0.28386	-4.05512	-0.27935
-3.96906	0.80367	-3.90676	-0.80088	-4.08628	0.28297	-4.04474	-0.27791
-3.95868	0.80356	-3.89638	-0.80017	-4.07589	0.28192	-4.03435	-0.27634
-3.9483	0.80324	-3.88599	-0.79949	-4.06551	0.28075	-4.02397	-0.27465
-3.93791	0.8028	-3.87561	-0.79887	-4.05512	0.27946	-4.01358	-0.27286
-3.92753	0.80225	-3.86522	-0.79835	-4.04474	0.27805	-4.0032	-0.27099
-3.91714	0.8016	-3.85484	-0.79795	-4.03435	0.27653	-3.99281	-0.26904
-3.90676	0.8009	-3.84446	-0.79769	-4.02397	0.27487	-3.98243	-0.26701
-3.89638	0.8002	-3.83407	-0.79765	-4.01358	0.27312	-3.97205	-0.26492
-3.88599	0.79952	-3.82369	-0.79784	-4.0032	0.27129	-3.96166	-0.26279
-3.87561	0.7989	-3.8133	-0.79826	-3.99281	0.26937	-3.95128	-0.26064
-3.86522	0.79839	-3.80292	-0.79892	-3.98243	0.26737	-3.94089	-0.25849
-3.85484	0.79799	-3.79253	-0.79982	-3.97205	0.26532	-3.93051	-0.25635
-3.84446	0.79774	-3.78215	-0.80098	-3.96166	0.26323	-3.92012	-0.25425
-3.83407	0.79769	-3.77177	-0.80237	-3.95128	0.26111	-3.90974	-0.25218
-3.82369	0.79789	-3.76138	-0.804	-3.94089	0.25899	-3.89935	-0.25016
-3.8133	0.79831	-3.751	-0.80587	-3.93051	0.25688	-3.88897	-0.24817
-3.80292	0.79897	-3.74061	-0.80796	-3.92012	0.25479	-3.87858	-0.24622
-3.79253	0.79988	-3.73023	-0.81025	-3.90974	0.25273	-3.8682	-0.24433
-3.78215	0.80103	-3.71985	-0.81271	-3.89935	0.25072	-3.85781	-0.2425
-3.77177	0.80242	-3.70946	-0.8153	-3.88897	0.24875	-3.84743	-0.24073
-3.76138	0.80406	-3.69908	-0.81799	-3.87858	0.24682	-3.83704	-0.23901
-3.751	0.80593	-3.68869	-0.82075	-3.8682	0.24494	-3.82666	-0.23735
-3.74061	0.80802	-3.67831	-0.82356	-3.85781	0.24311	-3.81628	-0.23575
-3.73023	0.81032	-3.66792	-0.82635	-3.84743	0.24133	-3.80589	-0.23421
-3.71985	0.81277	-3.65754	-0.82907	-3.83704	0.23961	-3.79551	-0.23273
-3.70946	0.81536	-3.64716	-0.83169	-3.82666	0.23794	-3.78512	-0.23132
-3.69908	0.81805	-3.63677	-0.83419	-3.81628	0.23632	-3.77474	-0.22994
-3.68869	0.82082	-3.62639	-0.83652	-3.80589	0.23476	-3.76435	-0.2286
-3.67831	0.82363	-3.616	-0.83861	-3.79551	0.23326	-3.75397	-0.22727
-3.66792	0.82642	-3.60562	-0.84045	-3.78512	0.23182	-3.74358	-0.22596
-3.65754	0.82914	-3.59524	-0.842	-3.77474	0.23041	-3.7332	-0.22464
-3.64716	0.83176	-3.58485	-0.84323	-3.76435	0.22904	-3.72281	-0.22331
-3.63677	0.83426	-3.57447	-0.84412	-3.75397	0.22769	-3.71243	-0.22195
-3.62639	0.83659	-3.56408	-0.84466	-3.74358	0.22634	-3.70204	-0.22056
-3.616	0.83869	-3.5537	-0.84475	-3.7332	0.22498	-3.69166	-0.21913
-3.60562	0.84052	-3.54331	-0.84439	-3.72281	0.22362	-3.68127	-0.21765
-3.59524	0.84208	-3.53293	-0.84349	-3.71243	0.22223	-3.67089	-0.21612
-3.58485	0.84331	-3.52255	-0.84204	-3.70204	0.2208	-3.66051	-0.21456
-3.57447	0.8442	-3.51216	-0.84001	-3.69166	0.21934	-3.65012	-0.2129
-3.56408	0.84474	-3.50178	-0.83741	-3.68127	0.21782	-3.63974	-0.21115
-3.5537	0.84484	-3.49139	-0.83419	-3.67089	0.21626	-3.62935	-0.20928
-3.54331	0.84447	-3.48101	-0.8303	-3.66051	0.21465	-3.61897	-0.20729
-3.53293	0.84358	-3.47063	-0.82573	-3.65012	0.21297	-3.60858	-0.20518
-3.52255	0.84213	-3.46024	-0.8205	-3.63974	0.21118	-3.5982	-0.20296
-3.51216	0.84011	-3.44986	-0.81465	-3.62935	0.20928	-3.58781	-0.20064
-3.50178	0.83751	-3.43947	-0.80814	-3.61897	0.20726	-3.57743	-0.19821
-3.49139	0.8343	-3.42909	-0.80093	-3.60858	0.20513	-3.56704	-0.1957
-3.48101	0.83041	-3.4187	-0.79301	-3.5982	0.20289	-3.55666	-0.19313
-3.47063	0.82583	-3.40832	-0.78436	-3.58781	0.20055	-3.54627	-0.19054
-3.46024	0.82061	-3.39794	-0.77497	-3.57743	0.19811	-3.53589	-0.18802
-3.44986	0.81476	-3.38755	-0.7649	-3.56704	0.19559	-3.5255	-0.1856
-3.43947	0.80825	-3.37717	-0.75418	-3.55666	0.19301	-3.51512	-0.18328
-3.42909	0.80105	-3.36678	-0.74281	-3.54627	0.19042	-3.50474	-0.18104
-3.4187	0.79314	-3.3564	-0.73084	-3.53589	0.1879	-3.49435	-0.17891
-3.40832	0.78448	-3.34602	-0.71828	-3.5255	0.18549	-3.48397	-0.17694
-3.39794	0.7751	-3.33563	-0.70513	-3.51512	0.18318	-3.47358	-0.17517
-3.38755	0.76503	-3.32525	-0.69144	-3.50474	0.18095	-3.4632	-0.17367
-3.37717	0.75431	-3.31486	-0.67727	-3.49435	0.17884	-3.45281	-0.17248
-3.36678	0.74295	-3.30448	-0.66267	-3.48397	0.17689	-3.44243	-0.17168
-3.3564	0.73098	-3.29409	-0.64762	-3.47358	0.17515	-3.43204	-0.17131
-3.34602	0.71842	-3.28371	-0.63218	-3.4632	0.17367	-3.42166	-0.17146
-3.33563	0.70527	-3.27333	-0.6164	-3.45281	0.17252	-3.41127	-0.17219
-3.32525	0.69158	-3.26294	-0.6003	-3.44243	0.17175	-3.40089	-0.17358
-3.31486	0.67741	-3.25256	-0.58391	-3.43204	0.17143	-3.3905	-0.1757
-3.30448	0.66281	-3.24217	-0.56726	-3.42166	0.17162	-3.38012	-0.17862
-3.29409	0.64776	-3.23179	-0.5504	-3.41127	0.1724	-3.36973	-0.18244
-3.28371	0.63233	-3.22141	-0.53337	-3.40089	0.17384	-3.35935	-0.18721
-3.27333	0.61654	-3.21102	-0.51623	-3.3905	0.17601	-3.34897	-0.19303
-3.26294	0.60044	-3.20064	-0.49906	-3.38012	0.179	-3.33858	-0.19997
-3.25256	0.58406	-3.19025	-0.4819	-3.36973	0.18287	-3.3282	-0.2081
-3.24217	0.56741	-3.17987	-0.46471	-3.35935	0.18771	-3.31781	-0.21749
-3.23179	0.55054	-3.16948	-0.44754	-3.34897	0.19359	-3.30743	-0.22821
-3.22141	0.53351	-3.1591	-0.43043	-3.33858	0.2006	-3.29704	-0.24033
-3.21102	0.51637	-3.14872	-0.41341	-3.3282	0.20879	-3.28666	-0.2539
-3.20064	0.4992	-3.13833	-0.39654	-3.31781	0.21825	-3.27627	-0.26898
-3.19025	0.48203	-3.12795	-0.37986	-3.30743	0.22905	-3.26589	-0.28561
-3.17987	0.46484	-3.11756	-0.3634	-3.29704	0.24124	-3.2555	-0.30383
-3.16948	0.44767	-3.10718	-0.3472	-3.28666	0.25488	-3.24512	-0.32366
-3.1591	0.43055	-3.0968	-0.33128	-3.27627	0.27003	-3.23473	-0.34513
-3.14872	0.41353	-3.08641	-0.31565	-3.26589	0.28674	-3.22435	-0.36825
-3.13833	0.39666	-3.07603	-0.30036	-3.2555	0.30503	-3.21396	-0.393
-3.12795	0.37998	-3.06564	-0.28542	-3.24512	0.32493	-3.20358	-0.41939
-3.11756	0.36351	-3.05526	-0.27087	-3.23473	0.34647	-3.1932	-0.44736
-3.10718	0.34731	-3.04488	-0.25673	-3.22435	0.36965	-3.18281	-0.4769
-3.0968	0.33139	-3.03449	-0.24303	-3.21396	0.39446	-3.17243	-0.50794
-3.08641	0.31575	-3.02411	-0.22978	-3.20358	0.4209	-3.16204	-0.54041
-3.07603	0.30046	-3.01372	-0.21701	-3.1932	0.44892	-3.15166	-0.57422
-3.06564	0.28552	-3.00334	-0.20474	-3.18281	0.4785	-3.14127	-0.6093
-3.05526	0.27096	-2.99295	-0.19298	-3.17243	0.50958	-3.13089	-0.64551
-3.04488	0.25682	-2.98257	-0.18175	-3.16204	0.54208	-3.1205	-0.68274
-3.03449	0.24311	-2.97219	-0.17107	-3.15166	0.57592	-3.11012	-0.72084
-3.02411	0.22985	-2.9618	-0.16094	-3.14127	0.61101	-3.09973	-0.75967
-3.01372	0.21708	-2.95142	-0.15136	-3.13089	0.64723	-3.08935	-0.79906
-3.00334	0.20481	-2.94103	-0.14235	-3.1205	0.68445	-3.07896	-0.83884
-2.99295	0.19304	-2.93065	-0.13392	-3.11012	0.72255	-3.06858	-0.87882
-2.98257	0.18181	-2.92027	-0.12605	-3.09973	0.76136	-3.05819	-0.9188
-2.97219	0.17112	-2.90988	-0.11874	-3.08935	0.80072	-3.04781	-0.95859
-2.9618	0.16099	-2.8995	-0.112	-3.07896	0.84046	-3.03743	-0.99798
-2.95142	0.15141	-2.88911	-0.10582	-3.06858	0.88039	-3.02704	-1.03675
-2.94103	0.1424	-2.87873	-0.10019	-3.05819	0.92032	-3.01666	-1.07469
-2.93065	0.13396	-2.86834	-0.09509	-3.04781	0.96005	-3.00627	-1.11162
-2.92027	0.12608	-2.85796	-0.09052	-3.03743	0.99936	-2.99589	-1.14733
-2.90988	0.11877	-2.84758	-0.08646	-3.02704	1.03805	-2.9855	-1.18162
-2.8995	0.11203	-2.83719	-0.08289	-3.01666	1.0759	-2.97512	-1.21434
-2.88911	0.10584	-2.82681	-0.0798	-3.00627	1.11274	-2.96473	-1.24524
-2.87873	0.10021	-2.81642	-0.07716	-2.99589	1.14834	-2.95435	-1.27406
-2.86834	0.09511	-2.80604	-0.07495	-2.9855	1.18252	-2.94396	-1.30063
-2.85796	0.09053	-2.79566	-0.07316	-2.97512	1.21513	-2.93358	-1.32493
-2.84758	0.08647	-2.78527	-0.07174	-2.96473	1.24591	-2.92319	-1.34694
-2.83719	0.0829	-2.77489	-0.07069	-2.95435	1.27462	-2.91281	-1.36653
-2.82681	0.0798	-2.7645	-0.06997	-2.94396	1.30106	-2.90242	-1.38347
-2.81642	0.07716	-2.75412	-0.06956	-2.93358	1.32534	-2.89204	-1.39755
-2.80604	0.07495	-2.74373	-0.06943	-2.92319	1.34733	-2.88166	-1.40878
-2.79566	0.07315	-2.73335	-0.06954	-2.91281	1.3668	-2.87127	-1.4171
-2.78527	0.07174	-2.72297	-0.06987	-2.90242	1.38361	-2.86089	-1.42266
-2.77489	0.07069	-2.71258	-0.0704	-2.89204	1.39757	-2.8505	-1.42531
-2.7645	0.06997	-2.7022	-0.07108	-2.88166	1.40867	-2.84012	-1.42474
-2.75412	0.06955	-2.69181	-0.0719	-2.87127	1.41688	-2.82973	-1.42095
-2.74373	0.06942	-2.68143	-0.07283	-2.86089	1.42232	-2.81935	-1.41397
-2.73335	0.06953	-2.67105	-0.07383	-2.8505	1.42487	-2.80896	-1.40388
-2.72297	0.06986	-2.66066	-0.07488	-2.84012	1.4242	-2.79858	-1.39081
-2.71258	0.07039	-2.65028	-0.07595	-2.82973	1.42032	-2.78819	-1.37493
-2.7022	0.07107	-2.63989	-0.07703	-2.81935	1.41325	-2.77781	-1.35633
-2.69181	0.07189	-2.62951	-0.07808	-2.80896	1.40308	-2.76742	-1.3352
-2.68143	0.07282	-2.61912	-0.07908	-2.79858	1.38995	-2.75704	-1.31175
-2.67105	0.07382	-2.60874	-0.08002	-2.78819	1.37401	-2.74665	-1.28595
-2.66066	0.07487	-2.59836	-0.08087	-2.77781	1.35535	-2.73627	-1.2579
-2.65028	0.07595	-2.58797	-0.08162	-2.76742	1.33419	-2.72589	-1.22787
-2.63989	0.07702	-2.57759	-0.08225	-2.75704	1.31071	-2.7155	-1.19613
-2.62951	0.07807	-2.5672	-0.08276	-2.74665	1.2849	-2.70512	-1.16281
-2.61912	0.07908	-2.55682	-0.08313	-2.73627	1.25683	-2.69473	-1.12802
-2.60874	0.08001	-2.54644	-0.08335	-2.72589	1.22679	-2.68435	-1.09191
-2.59836	0.08086	-2.53605	-0.08344	-2.7155	1.19504	-2.67396	-1.05467
-2.58797	0.08161	-2.52567	-0.08338	-2.70512	1.16172	-2.66358	-1.01649
-2.57759	0.08225	-2.51528	-0.08317	-2.69473	1.12693	-2.65319	-0.9776
-2.5672	0.08276	-2.5049	-0.08279	-2.68435	1.09083	-2.64281	-0.93817
-2.55682	0.08313	-2.49451	-0.08226	-2.67396	1.05359	-2.63242	-0.8984
-2.54644	0.08336	-2.48413	-0.08155	-2.66358	1.01544	-2.62204	-0.85849
-2.53605	0.08344	-2.47375	-0.08068	-2.65319	0.97656	-2.61165	-0.8186
-2.52567	0.08339	-2.46336	-0.07963	-2.64281	0.93715	-2.60127	-0.77892
-2.51528	0.08318	-2.45298	-0.07842	-2.63242	0.89741	-2.59088	-0.73962
-2.5049	0.0828	-2.44259	-0.07705	-2.62204	0.85753	-2.5805	-0.70084
-2.49451	0.08227	-2.43221	-0.07552	-2.61165	0.81767	-2.57012	-0.6627
-2.48413	0.08157	-2.42183	-0.07385	-2.60127	0.77802	-2.55973	-0.62534
-2.47375	0.08069	-2.41144	-0.07205	-2.59088	0.73875	-2.54935	-0.58888
-2.46336	0.07965	-2.40106	-0.07012	-2.5805	0.7	-2.53896	-0.5534
-2.45298	0.07844	-2.39067	-0.06808	-2.57012	0.6619	-2.52858	-0.519
-2.44259	0.07707	-2.38029	-0.06595	-2.55973	0.62458	-2.51819	-0.48575
-2.43221	0.07554	-2.3699	-0.06373	-2.54935	0.58815	-2.50781	-0.45372
-2.42183	0.07387	-2.35952	-0.06144	-2.53896	0.5527	-2.49742	-0.42296
-2.41144	0.07207	-2.34914	-0.05909	-2.52858	0.51833	-2.48704	-0.39351
-2.40106	0.07014	-2.33875	-0.0567	-2.51819	0.48512	-2.47665	-0.3654
-2.39067	0.0681	-2.32837	-0.05428	-2.50781	0.45311	-2.46627	-0.33865
-2.38029	0.06597	-2.31798	-0.05184	-2.49742	0.42238	-2.45588	-0.31327
-2.3699	0.06375	-2.3076	-0.0494	-2.48704	0.39296	-2.4455	-0.28926
-2.35952	0.06146	-2.29722	-0.04696	-2.47665	0.36487	-2.43511	-0.26662
-2.34914	0.05912	-2.28683	-0.04454	-2.46627	0.33815	-2.42473	-0.24532
-2.33875	0.05672	-2.27645	-0.04214	-2.45588	0.31279	-2.41435	-0.22535
-2.32837	0.0543	-2.26606	-0.03979	-2.4455	0.28881	-2.40396	-0.20668
-2.31798	0.05186	-2.25568	-0.03748	-2.43511	0.26619	-2.39358	-0.18927
-2.3076	0.04942	-2.2453	-0.03522	-2.42473	0.24491	-2.38319	-0.17308
-2.29722	0.04698	-2.23491	-0.03303	-2.41435	0.22496	-2.37281	-0.15808
-2.28683	0.04456	-2.22453	-0.03091	-2.40396	0.20631	-2.36242	-0.14421
-2.27645	0.04216	-2.21414	-0.02885	-2.39358	0.18892	-2.35204	-0.13143
-2.26606	0.03981	-2.20376	-0.02688	-2.38319	0.17275	-2.34165	-0.11968
-2.25568	0.0375	-2.19337	-0.02498	-2.37281	0.15776	-2.33127	-0.10892
-2.2453	0.03524	-2.18299	-0.02317	-2.36242	0.14391	-2.32088	-0.09909
-2.23491	0.03305	-2.17261	-0.02144	-2.35204	0.13114	-2.3105	-0.09015
-2.22453	0.03092	-2.16222	-0.0198	-2.34165	0.11941	-2.30011	-0.08203
-2.21414	0.02887	-2.15184	-0.01825	-2.33127	0.10867	-2.28973	-0.07469
-2.20376	0.02689	-2.14145	-0.01678	-2.32088	0.09885	-2.27934	-0.06808
-2.19337	0.025	-2.13107	-0.0154	-2.3105	0.08992	-2.26896	-0.06214
-2.18299	0.02318	-2.12069	-0.01411	-2.30011	0.08182	-2.25858	-0.05683
-2.17261	0.02146	-2.1103	-0.01289	-2.28973	0.07449	-2.24819	-0.0521
-2.16222	0.01982	-2.09992	-0.01176	-2.27934	0.06788	-2.23781	-0.04791
-2.15184	0.01826	-2.08953	-0.01071	-2.26896	0.06196	-2.22742	-0.0442
-2.14145	0.01679	-2.07915	-0.00973	-2.25858	0.05666	-2.21704	-0.04095
-2.13107	0.01541	-2.06876	-0.00882	-2.24819	0.05194	-2.20665	-0.03811
-2.12069	0.01411	-2.05838	-0.00799	-2.23781	0.04775	-2.19627	-0.03565
-2.1103	0.0129	-2.048	-0.00722	-2.22742	0.04405	-2.18588	-0.03353
-2.09992	0.01177	-2.03761	-0.00651	-2.21704	0.04081	-2.1755	-0.03172
-2.08953	0.01071	-2.02723	-0.00586	-2.20665	0.03798	-2.16511	-0.03018
-2.07915	0.00973	-2.01684	-0.00527	-2.19627	0.03552	-2.15473	-0.0289
-2.06876	0.00883	-2.00646	-0.00474	-2.18588	0.03341	-2.14434	-0.02783
-2.05838	0.00799	-1.99608	-0.00425	-2.1755	0.0316	-2.13396	-0.02697
-2.048	0.00722	-1.98569	-0.00381	-2.16511	0.03007	-2.12357	-0.02627
-2.03761	0.00651	-1.97531	-0.00341	-2.15473	0.02878	-2.11319	-0.02573
-2.02723	0.00587	-1.96492	-0.00305	-2.14434	0.02772	-2.10281	-0.02531
-2.01684	0.00528	-1.95454	-0.00274	-2.13396	0.02685	-2.09242	-0.02501
-2.00646	0.00474	-1.94415	-0.00245	-2.12357	0.02616	-2.08204	-0.0248
-1.99608	0.00425	-1.93377	-0.0022	-2.11319	0.02562	-2.07165	-0.02467
-1.98569	0.00381	-1.92339	-0.00199	-2.10281	0.0252	-2.06127	-0.02461
-1.97531	0.00341	-1.913	-0.0018	-2.09242	0.0249	-2.05088	-0.02459
-1.96492	0.00306	-1.90262	-0.00164	-2.08204	0.02469	-2.0405	-0.02462
-1.95454	0.00274	-1.89223	-0.0015	-2.07165	0.02456	-2.03011	-0.02467
-1.94415	0.00246	-1.88185	-0.00139	-2.06127	0.02449	-2.01973	-0.02473
-1.93377	0.00221	-1.87147	-0.0013	-2.05088	0.02447	-2.00934	-0.0248
-1.92339	0.00199	-1.86108	-0.00123	-2.0405	0.02449	-1.99896	-0.02487
-1.913	0.0018	-1.8507	-0.00119	-2.03011	0.02454	-1.98857	-0.02493
-1.90262	0.00164	-1.84031	-0.00117	-2.01973	0.0246	-1.97819	-0.02497
-1.89223	0.0015	-1.82993	-0.00116	-2.00934	0.02466	-1.9678	-0.02499
-1.88185	0.00139	-1.81954	-0.00118	-1.99896	0.02473	-1.95742	-0.02498
-1.87147	0.0013	-1.80916	-0.00122	-1.98857	0.02478	-1.94704	-0.02495
-1.86108	0.00123	-1.79878	-0.00128	-1.97819	0.02483	-1.93665	-0.02487
-1.8507	0.00119	-1.78839	-0.00136	-1.9678	0.02485	-1.92627	-0.02476
-1.84031	0.00117	-1.77801	-0.00146	-1.95742	0.02485	-1.91588	-0.02461
-1.82993	0.00116	-1.76762	-0.00159	-1.94704	0.02482	-1.9055	-0.02442
-1.81954	0.00118	-1.75724	-0.00174	-1.93665	0.02475	-1.89511	-0.0242
-1.80916	0.00122	-1.74686	-0.00192	-1.92627	0.02465	-1.88473	-0.02395
-1.79878	0.00128	-1.73647	-0.00212	-1.91588	0.02451	-1.87434	-0.02366
-1.78839	0.00136	-1.72609	-0.00235	-1.9055	0.02433	-1.86396	-0.02334
-1.77801	0.00146	-1.7157	-0.00261	-1.89511	0.02411	-1.85357	-0.02298
-1.76762	0.00159	-1.70532	-0.0029	-1.88473	0.02386	-1.84319	-0.02257
-1.75724	0.00174	-1.69493	-0.00322	-1.87434	0.02357	-1.8328	-0.02213
-1.74686	0.00191	-1.68455	-0.00358	-1.86396	0.02324	-1.82242	-0.02166
-1.73647	0.00212	-1.67417	-0.00398	-1.85357	0.02289	-1.81204	-0.02116
-1.72609	0.00235	-1.66378	-0.00441	-1.84319	0.02249	-1.80165	-0.02063
-1.7157	0.00261	-1.6534	-0.00489	-1.8328	0.02206	-1.79127	-0.02007
-1.70532	0.0029	-1.64301	-0.00542	-1.82242	0.02159	-1.78088	-0.01951
-1.69493	0.00322	-1.63263	-0.00599	-1.81204	0.0211	-1.7705	-0.01893
-1.68455	0.00358	-1.62225	-0.0066	-1.80165	0.02058	-1.76011	-0.01834
-1.67417	0.00398	-1.61186	-0.00727	-1.79127	0.02004	-1.74973	-0.01775
-1.66378	0.00441	-1.60148	-0.00799	-1.78088	0.01948	-1.73934	-0.01716
-1.6534	0.00489	-1.59109	-0.00877	-1.7705	0.01891	-1.72896	-0.01659
-1.64301	0.00542	-1.58071	-0.0096	-1.76011	0.01833	-1.71857	-0.01603
-1.63263	0.00598	-1.57033	-0.01049	-1.74973	0.01775	-1.70819	-0.0155
-1.62225	0.0066	-1.55994	-0.01144	-1.73934	0.01717	-1.6978	-0.01499
-1.61186	0.00727	-1.54956	-0.01245	-1.72896	0.0166	-1.68742	-0.01451
-1.60148	0.00799	-1.53917	-0.01352	-1.71857	0.01605	-1.67703	-0.01408
-1.59109	0.00877	-1.52879	-0.01465	-1.70819	0.01552	-1.66665	-0.0137
-1.58071	0.0096	-1.5184	-0.01584	-1.6978	0.01502	-1.65627	-0.01337
-1.57033	0.01049	-1.50802	-0.0171	-1.68742	0.01455	-1.64588	-0.01309
-1.55994	0.01144	-1.49764	-0.01841	-1.67703	0.01412	-1.6355	-0.01289
-1.54956	0.01245	-1.48725	-0.01978	-1.66665	0.01374	-1.62511	-0.01275
-1.53917	0.01352	-1.47687	-0.02121	-1.65627	0.01341	-1.61473	-0.0127
-1.52879	0.01465	-1.46648	-0.0227	-1.64588	0.01314	-1.60434	-0.01273
-1.5184	0.01584	-1.4561	-0.02423	-1.6355	0.01294	-1.59396	-0.01285
-1.50802	0.0171	-1.44572	-0.02581	-1.62511	0.0128	-1.58357	-0.01306
-1.49764	0.01841	-1.43533	-0.02743	-1.61473	0.01275	-1.57319	-0.01338
-1.48725	0.01978	-1.42495	-0.0291	-1.60434	0.01277	-1.5628	-0.01381
-1.47687	0.02121	-1.41456	-0.03079	-1.59396	0.01289	-1.55242	-0.01434
-1.46648	0.0227	-1.40418	-0.03251	-1.58357	0.0131	-1.54203	-0.015
-1.4561	0.02423	-1.39379	-0.03425	-1.57319	0.01341	-1.53165	-0.01577
-1.44572	0.02581	-1.38341	-0.036	-1.5628	0.01383	-1.52126	-0.01668
-1.43533	0.02743	-1.37303	-0.03776	-1.55242	0.01436	-1.51088	-0.01772
-1.42495	0.0291	-1.36264	-0.03952	-1.54203	0.01501	-1.5005	-0.01889
-1.41456	0.03079	-1.35226	-0.04126	-1.53165	0.01577	-1.49011	-0.0202
-1.40418	0.03251	-1.34187	-0.04299	-1.52126	0.01667	-1.47973	-0.02166
-1.39379	0.03425	-1.33149	-0.04469	-1.51088	0.0177	-1.46934	-0.02327
-1.38341	0.036	-1.32111	-0.04634	-1.5005	0.01886	-1.45896	-0.02503
-1.37303	0.03776	-1.31072	-0.04795	-1.49011	0.02017	-1.44857	-0.02694
-1.36264	0.03952	-1.30034	-0.04951	-1.47973	0.02162	-1.43819	-0.029
-1.35226	0.04126	-1.28995	-0.05099	-1.46934	0.02321	-1.4278	-0.03122
-1.34187	0.04299	-1.27957	-0.0524	-1.45896	0.02496	-1.41742	-0.0336
-1.33149	0.04469	-1.26918	-0.05372	-1.44857	0.02685	-1.40703	-0.03614
-1.32111	0.04634	-1.2588	-0.05496	-1.43819	0.02891	-1.39665	-0.03883
-1.31072	0.04795	-1.24842	-0.05609	-1.4278	0.03112	-1.38626	-0.04168
-1.30034	0.04951	-1.23803	-0.05712	-1.41742	0.03348	-1.37588	-0.04469
-1.28995	0.05099	-1.22765	-0.05803	-1.40703	0.03601	-1.36549	-0.04784
-1.27957	0.0524	-1.21726	-0.05883	-1.39665	0.03869	-1.35511	-0.05115
-1.26918	0.05373	-1.20688	-0.0595	-1.38626	0.04153	-1.34473	-0.05461
-1.2588	0.05496	-1.1965	-0.06005	-1.37588	0.04452	-1.33434	-0.0582
-1.24842	0.05609	-1.18611	-0.06047	-1.36549	0.04767	-1.32396	-0.06193
-1.23803	0.05712	-1.17573	-0.06077	-1.35511	0.05096	-1.31357	-0.06579
-1.22765	0.05803	-1.16534	-0.06094	-1.34473	0.0544	-1.30319	-0.06978
-1.21726	0.05883	-1.15496	-0.06099	-1.33434	0.05799	-1.2928	-0.07388
-1.20688	0.0595	-1.14457	-0.06093	-1.32396	0.06171	-1.28242	-0.07808
-1.1965	0.06005	-1.13419	-0.06075	-1.31357	0.06556	-1.27203	-0.08238
-1.18611	0.06048	-1.12381	-0.06046	-1.30319	0.06953	-1.26165	-0.08677
-1.17573	0.06077	-1.11342	-0.06007	-1.2928	0.07361	-1.25126	-0.09124
-1.16534	0.06094	-1.10304	-0.05958	-1.28242	0.07781	-1.24088	-0.09577
-1.15496	0.061	-1.09265	-0.05898	-1.27203	0.0821	-1.23049	-0.10035
-1.14457	0.06093	-1.08227	-0.05828	-1.26165	0.08648	-1.22011	-0.10498
-1.13419	0.06075	-1.07189	-0.05747	-1.25126	0.09094	-1.20972	-0.10963
-1.12381	0.06046	-1.0615	-0.05658	-1.24088	0.09546	-1.19934	-0.11429
-1.11342	0.06007	-1.05112	-0.0556	-1.23049	0.10003	-1.18896	-0.11897
-1.10304	0.05959	-1.04073	-0.05455	-1.22011	0.10465	-1.17857	-0.12364
-1.09265	0.05899	-1.03035	-0.05344	-1.20972	0.10929	-1.16819	-0.12829
-1.08227	0.05828	-1.01996	-0.05228	-1.19934	0.11395	-1.1578	-0.13289
-1.07189	0.05748	-1.00958	-0.05107	-1.18896	0.11862	-1.14742	-0.13743
-1.0615	0.05658	-0.9992	-0.04984	-1.17857	0.12328	-1.13703	-0.14189
-1.05112	0.05561	-0.98881	-0.04858	-1.16819	0.12793	-1.12665	-0.14633
-1.04073	0.05456	-0.97843	-0.04731	-1.1578	0.13252	-1.11626	-0.15073
-1.03035	0.05345	-0.96804	-0.04604	-1.14742	0.13706	-1.10588	-0.155
-1.01996	0.05228	-0.95766	-0.04477	-1.13703	0.14153	-1.09549	-0.15913
-1.00958	0.05108	-0.94728	-0.04353	-1.12665	0.14596	-1.08511	-0.16311
-0.9992	0.04984	-0.93689	-0.04231	-1.11626	0.15036	-1.07472	-0.16692
-0.98881	0.04858	-0.92651	-0.04113	-1.10588	0.15464	-1.06434	-0.17056
-0.97843	0.04731	-0.91612	-0.04	-1.09549	0.15877	-1.05395	-0.174
-0.96804	0.04604	-0.90574	-0.03891	-1.08511	0.16276	-1.04357	-0.17723
-0.95766	0.04478	-0.89535	-0.03788	-1.07472	0.16658	-1.03319	-0.18026
-0.94728	0.04353	-0.88497	-0.03692	-1.06434	0.17022	-1.0228	-0.18305
-0.93689	0.04232	-0.87459	-0.03602	-1.05395	0.17367	-1.01242	-0.18561
-0.92651	0.04114	-0.8642	-0.03519	-1.04357	0.17692	-1.00203	-0.18793
-0.91612	0.04	-0.85382	-0.03444	-1.03319	0.17995	-0.99165	-0.19
-0.90574	0.03891	-0.84343	-0.03377	-1.0228	0.18276	-0.98126	-0.19183
-0.89535	0.03788	-0.83305	-0.03317	-1.01242	0.18533	-0.97088	-0.1934
-0.88497	0.03692	-0.82267	-0.03266	-1.00203	0.18766	-0.96049	-0.19472
-0.87459	0.03602	-0.81228	-0.03224	-0.99165	0.18976	-0.95011	-0.19577
-0.8642	0.03519	-0.8019	-0.03189	-0.98126	0.1916	-0.93972	-0.19659
-0.85382	0.03444	-0.79151	-0.03163	-0.97088	0.19318	-0.92934	-0.19717
-0.84343	0.03377	-0.78113	-0.03145	-0.96049	0.19451	-0.91895	-0.19753
-0.83305	0.03318	-0.77075	-0.03135	-0.95011	0.19559	-0.90857	-0.1977
-0.82267	0.03266	-0.76036	-0.03132	-0.93972	0.19641	-0.89818	-0.19765
-0.81228	0.03224	-0.74998	-0.03138	-0.92934	0.19699	-0.8878	-0.19741
-0.8019	0.03189	-0.73959	-0.03151	-0.91895	0.19737	-0.87742	-0.19699
-0.79151	0.03163	-0.72921	-0.03171	-0.90857	0.19756	-0.86703	-0.19637
-0.78113	0.03145	-0.71882	-0.03198	-0.89818	0.19753	-0.85665	-0.19552
-0.77075	0.03135	-0.70844	-0.03232	-0.8878	0.19731	-0.84626	-0.19447
-0.76036	0.03132	-0.69806	-0.03272	-0.87742	0.19691	-0.83588	-0.1932
-0.74998	0.03138	-0.68767	-0.03318	-0.86703	0.1963	-0.82549	-0.19174
-0.73959	0.03151	-0.67729	-0.0337	-0.85665	0.19548	-0.81511	-0.1901
-0.72921	0.03171	-0.6669	-0.03428	-0.84626	0.19444	-0.80472	-0.18828
-0.71882	0.03198	-0.65652	-0.0349	-0.83588	0.19319	-0.79434	-0.18629
-0.70844	0.03232	-0.64614	-0.03558	-0.82549	0.19175	-0.78395	-0.18415
-0.69806	0.03272	-0.63575	-0.0363	-0.81511	0.19012	-0.77357	-0.18186
-0.68767	0.03318	-0.62537	-0.03707	-0.80472	0.18832	-0.76318	-0.17944
-0.67729	0.0337	-0.61498	-0.03788	-0.79434	0.18634	-0.7528	-0.1769
-0.6669	0.03428	-0.6046	-0.03872	-0.78395	0.18422	-0.74241	-0.17425
-0.65652	0.03491	-0.59421	-0.03959	-0.77357	0.18195	-0.73203	-0.1715
-0.64614	0.03558	-0.58383	-0.04049	-0.76318	0.17954	-0.72165	-0.16866
-0.63575	0.03631	-0.57345	-0.04143	-0.7528	0.17701	-0.71126	-0.16574
-0.62537	0.03707	-0.56306	-0.04238	-0.74241	0.17438	-0.70088	-0.16276
-0.61498	0.03788	-0.55268	-0.04336	-0.73203	0.17164	-0.69049	-0.15973
-0.6046	0.03872	-0.54229	-0.04435	-0.72165	0.16881	-0.68011	-0.15666
-0.59421	0.03959	-0.53191	-0.04536	-0.71126	0.1659	-0.66972	-0.15355
-0.58383	0.0405	-0.52153	-0.04637	-0.70088	0.16293	-0.65934	-0.15043
-0.57345	0.04143	-0.51114	-0.0474	-0.69049	0.15992	-0.64895	-0.14732
-0.56306	0.04238	-0.50076	-0.04842	-0.68011	0.15686	-0.63857	-0.14417
-0.55268	0.04336	-0.49037	-0.04944	-0.66972	0.15376	-0.62818	-0.14101
-0.54229	0.04435	-0.47999	-0.05046	-0.65934	0.15065	-0.6178	-0.13783
-0.53191	0.04536	-0.4696	-0.05146	-0.64895	0.14755	-0.60741	-0.13465
-0.52153	0.04638	-0.45922	-0.05244	-0.63857	0.14442	-0.59703	-0.1315
-0.51114	0.0474	-0.44884	-0.05341	-0.62818	0.14126	-0.58664	-0.12835
-0.50076	0.04842	-0.43845	-0.05435	-0.6178	0.13809	-0.57626	-0.12522
-0.49037	0.04944	-0.42807	-0.05525	-0.60741	0.13492	-0.56588	-0.12211
-0.47999	0.05046	-0.41768	-0.05611	-0.59703	0.13177	-0.55549	-0.119
-0.4696	0.05146	-0.4073	-0.05694	-0.58664	0.12864	-0.54511	-0.11592
-0.45922	0.05245	-0.39692	-0.05771	-0.57626	0.12552	-0.53472	-0.11287
-0.44884	0.05341	-0.38653	-0.05842	-0.56588	0.12241	-0.52434	-0.10986
-0.43845	0.05435	-0.37615	-0.05908	-0.55549	0.11932	-0.51395	-0.10687
-0.42807	0.05525	-0.36576	-0.05967	-0.54511	0.11625	-0.50357	-0.10391
-0.41768	0.05612	-0.35538	-0.06019	-0.53472	0.11321	-0.49318	-0.10098
-0.4073	0.05694	-0.34499	-0.06064	-0.52434	0.1102	-0.4828	-0.09809
-0.39692	0.05771	-0.33461	-0.06102	-0.51395	0.10722	-0.47241	-0.09524
-0.38653	0.05842	-0.32423	-0.06131	-0.50357	0.10426	-0.46203	-0.09244
-0.37615	0.05908	-0.31384	-0.06152	-0.49318	0.10134	-0.45164	-0.08968
-0.36576	0.05967	-0.30346	-0.06164	-0.4828	0.09846	-0.44126	-0.08698
-0.35538	0.0602	-0.29307	-0.06167	-0.47241	0.09562	-0.43087	-0.08432
-0.34499	0.06065	-0.28269	-0.0616	-0.46203	0.09282	-0.42049	-0.08173
-0.33461	0.06102	-0.27231	-0.06144	-0.45164	0.09007	-0.41011	-0.07921
-0.32423	0.06132	-0.26192	-0.06119	-0.44126	0.08736	-0.39972	-0.07677
-0.31384	0.06152	-0.25154	-0.06083	-0.43087	0.08471	-0.38934	-0.07438
-0.30346	0.06164	-0.24115	-0.06038	-0.42049	0.08212	-0.37895	-0.07207
-0.29307	0.06167	-0.23077	-0.05984	-0.41011	0.0796	-0.36857	-0.06983
-0.28269	0.06161	-0.22038	-0.05921	-0.39972	0.07715	-0.35818	-0.06765
-0.27231	0.06145	-0.21	-0.05848	-0.38934	0.07477	-0.3478	-0.06556
-0.26192	0.06119	-0.19962	-0.05768	-0.37895	0.07245	-0.33741	-0.06353
-0.25154	0.06084	-0.18923	-0.05679	-0.36857	0.0702	-0.32703	-0.06158
-0.24115	0.06039	-0.17885	-0.05583	-0.35818	0.06803	-0.31664	-0.05969
-0.23077	0.05985	-0.16846	-0.05478	-0.3478	0.06593	-0.30626	-0.05788
-0.22038	0.05921	-0.15808	-0.05364	-0.33741	0.0639	-0.29587	-0.05613
-0.21	0.05849	-0.1477	-0.05244	-0.32703	0.06194	-0.28549	-0.05445
-0.19962	0.05768	-0.13731	-0.05116	-0.31664	0.06005	-0.2751	-0.05283
-0.18923	0.0568	-0.12693	-0.04981	-0.30626	0.05822	-0.26472	-0.05127
-0.17885	0.05583	-0.11654	-0.04841	-0.29587	0.05647	-0.25434	-0.04977
-0.16846	0.05478	-0.10616	-0.04696	-0.28549	0.05478	-0.24395	-0.04833
-0.15808	0.05365	-0.09577	-0.04546	-0.2751	0.05315	-0.23357	-0.04693
-0.1477	0.05244	-0.08539	-0.04392	-0.26472	0.05158	-0.22318	-0.04559
-0.13731	0.05116	-0.07501	-0.04235	-0.25434	0.05008	-0.2128	-0.0443
-0.12693	0.04982	-0.06462	-0.04075	-0.24395	0.04862	-0.20241	-0.04305
-0.11654	0.04842	-0.05424	-0.03913	-0.23357	0.04722	-0.19203	-0.04184
-0.10616	0.04696	-0.04385	-0.03751	-0.22318	0.04588	-0.18164	-0.04068
-0.09577	0.04546	-0.03347	-0.03588	-0.2128	0.04457	-0.17126	-0.03956
-0.08539	0.04392	-0.02309	-0.03425	-0.20241	0.04332	-0.16087	-0.03846
-0.07501	0.04235	-0.0127	-0.03264	-0.19203	0.0421	-0.15049	-0.0374
-0.06462	0.04076	-0.00232	-0.03104	-0.18164	0.04093	-0.1401	-0.03636
-0.05424	0.03914	0.00807	-0.02946	-0.17126	0.0398	-0.12972	-0.03533
-0.04385	0.03752	0.01845	-0.0279	-0.16087	0.0387	-0.11933	-0.03433
-0.03347	0.03589	0.02883	-0.02637	-0.15049	0.03763	-0.10895	-0.03334
-0.02309	0.03426	0.03922	-0.02488	-0.1401	0.03658	-0.09857	-0.03237
-0.0127	0.03264	0.0496	-0.02342	-0.12972	0.03556	-0.08818	-0.03142
-0.00232	0.03104	0.05999	-0.022	-0.11933	0.03455	-0.0778	-0.03048
0.00807	0.02946	0.07037	-0.02063	-0.10895	0.03356	-0.06741	-0.02955
0.01845	0.0279	0.08076	-0.01931	-0.09857	0.03259	-0.05703	-0.02863
0.02883	0.02638	0.09114	-0.01803	-0.08818	0.03163	-0.04664	-0.02771
0.03922	0.02488	0.10152	-0.0168	-0.0778	0.03069	-0.03626	-0.02679
0.0496	0.02342	0.11191	-0.01563	-0.06741	0.02977	-0.02587	-0.02588
0.05999	0.02201	0.12229	-0.01451	-0.05703	0.02884	-0.01549	-0.02498
0.07037	0.02064	0.13268	-0.01344	-0.04664	0.02793	-0.0051	-0.02408
0.08076	0.01931	0.14306	-0.01242	-0.03626	0.02701	0.00528	-0.0232
0.09114	0.01803	0.15344	-0.01146	-0.02587	0.02611	0.01567	-0.02232
0.10152	0.01681	0.16383	-0.01055	-0.01549	0.02521	0.02605	-0.02146
0.11191	0.01563	0.17421	-0.0097	-0.0051	0.02432	0.03644	-0.0206
0.12229	0.01451	0.1846	-0.00889	0.00528	0.02344	0.04682	-0.01975
0.13268	0.01344	0.19498	-0.00814	0.01567	0.02258	0.0572	-0.01892
0.14306	0.01243	0.20537	-0.00743	0.02605	0.02172	0.06759	-0.0181
0.15344	0.01146	0.21575	-0.00678	0.03644	0.02087	0.07797	-0.01731
0.16383	0.01056	0.22613	-0.00616	0.04682	0.02003	0.08836	-0.01653
0.17421	0.0097	0.23652	-0.0056	0.0572	0.01921	0.09874	-0.01578
0.1846	0.0089	0.2469	-0.00507	0.06759	0.01841	0.10913	-0.01506
0.19498	0.00814	0.25729	-0.00459	0.07797	0.01762	0.11951	-0.01437
0.20537	0.00744	0.26767	-0.00414	0.08836	0.01686	0.1299	-0.01372
0.21575	0.00678	0.27805	-0.00373	0.09874	0.01612	0.14028	-0.0131
0.22613	0.00617	0.28844	-0.00335	0.10913	0.01542	0.15067	-0.01253
0.23652	0.0056	0.29882	-0.00301	0.11951	0.01474	0.16105	-0.01201
0.2469	0.00507	0.30921	-0.00269	0.1299	0.0141	0.17144	-0.01154
0.25729	0.00459	0.31959	-0.0024	0.14028	0.0135	0.18182	-0.01113
0.26767	0.00414	0.32998	-0.00214	0.15067	0.01294	0.19221	-0.01078
0.27805	0.00373	0.34036	-0.00191	0.16105	0.01243	0.20259	-0.0105
0.28844	0.00335	0.35074	-0.0017	0.17144	0.01197	0.21297	-0.0103
0.29882	0.00301	0.36113	-0.00151	0.18182	0.01157	0.22336	-0.01017
0.30921	0.00269	0.37151	-0.00133	0.19221	0.01123	0.23374	-0.01013
0.31959	0.0024	0.3819	-0.00118	0.20259	0.01095	0.24413	-0.01017
0.32998	0.00214	0.39228	-0.00104	0.21297	0.01075	0.25451	-0.01032
0.34036	0.00191	0.40266	-0.000923684	0.22336	0.01063	0.2649	-0.01058
0.35074	0.0017	0.41305	-0.000817045	0.23374	0.01058	0.27528	-0.01094
0.36113	0.00151	0.42343	-0.000723671	0.24413	0.01063	0.28567	-0.01143
0.37151	0.00133	0.43382	-0.000642581	0.25451	0.01078	0.29605	-0.01205
0.3819	0.00118	0.4442	-0.000572966	0.2649	0.01102	0.30644	-0.0128
0.39228	0.00104	0.45459	-0.000514236	0.27528	0.01138	0.31682	-0.0137
0.40266	0.000923889	0.46497	-0.000465575	0.28567	0.01186	0.32721	-0.01476
0.41305	0.000817223	0.47535	-0.000426676	0.29605	0.01246	0.33759	-0.01598
0.42343	0.000723824	0.48574	-0.000397224	0.30644	0.0132	0.34798	-0.01738
0.43382	0.000642711	0.49612	-0.000376981	0.31682	0.01408	0.35836	-0.01896
0.4442	0.000573075	0.50651	-0.000365877	0.32721	0.01511	0.36874	-0.02074
0.45459	0.000514326	0.51689	-0.00036395	0.33759	0.01631	0.37913	-0.02272
0.46497	0.000465648	0.52727	-0.000371619	0.34798	0.01768	0.38951	-0.02491
0.47535	0.000426732	0.53766	-0.000389024	0.35836	0.01923	0.3999	-0.02732
[truncated: 499 more rows]

## Sheet: Figure 2a
S-NiBDC		NiBDC
890.8	13067.2	890.96	10789.7
890.74	12746.6	890.9	10975.6
890.68	12917.8	890.84	11117
890.62	13223.5	890.78	11057.4
890.56	13014.7	890.72	11112.1
890.5	12943.7	890.66	11196.6
890.44	12996.3	890.6	11152.6
890.38	13321.8	890.54	10750.4
890.32	13324.4	890.48	10703
890.26	13060.8	890.42	10581.6
890.2	13038.1	890.36	10688.6
890.14	12829.4	890.3	10884.8
890.08	12973.8	890.24	10724.9
890.02	12894.7	890.18	10864.1
889.96	13294.2	890.12	10565.2
889.9	12660	890.06	10640.9
889.84	12827.4	890	11011.5
889.78	13393	889.94	10840.2
889.72	13487.8	889.88	10530.2
889.66	12972.3	889.82	10660.4
889.6	12621.6	889.76	10579.6
889.54	13076.7	889.7	10517.1
889.48	13379.4	889.64	10500.7
889.42	12911.1	889.58	10528
889.36	13288.1	889.52	10980
889.3	12795.6	889.46	10624.9
889.24	12463.9	889.4	10723.1
889.18	12815.1	889.34	10642.3
889.12	13080.8	889.28	10879.6
889.06	13010.4	889.22	10947.8
889	13027.8	889.16	10784.9
888.94	12640.1	889.1	10751.8
888.88	13098.5	889.04	10510.5
888.82	12850	888.98	10684.9
888.76	12965.5	888.92	10901.6
888.7	13077.4	888.86	10822.3
888.64	13002.7	888.8	10615.9
888.58	12982	888.74	10831.9
888.52	12621.8	888.68	10455.7
888.46	12860.2	888.62	10522.4
888.4	13251.4	888.56	10778.4
888.34	13106.1	888.5	10989.8
888.28	13115.2	888.44	10739.7
888.22	12934	888.38	11182.2
888.16	12998.3	888.32	11178
888.1	13377.5	888.26	10633.4
888.04	12998.6	888.2	10425.1
887.98	13048.3	888.14	10506
887.92	12889.8	888.08	10816.5
887.86	13046.8	888.02	10572.1
887.8	12767	887.96	10577.5
887.74	12990.9	887.9	10582.7
887.68	12644.2	887.84	10869
887.62	12759.1	887.78	10793.2
887.56	12797	887.72	10790.4
887.5	13015.5	887.66	10689.5
887.44	12801.8	887.6	10509.3
887.38	13150	887.54	10545.2
887.32	13147	887.48	10694.4
887.26	13103	887.42	10665.8
887.2	12953.9	887.36	10622.9
887.14	12984.7	887.3	11074.4
887.08	13186.2	887.24	10780.4
887.02	13190	887.18	10532.1
886.96	13131.8	887.12	10439.3
886.9	13159.3	887.06	10675.1
886.84	13038.1	887	10899.5
886.78	13229.6	886.94	10871.8
886.72	12908.9	886.88	11061.5
886.66	12771.7	886.82	11159.6
886.6	13085.4	886.76	10885
886.54	12784.7	886.7	10597.4
886.48	12953.1	886.64	10682
886.42	13030.9	886.58	10784.5
886.36	13387.9	886.52	10733.1
886.3	13210	886.46	10770.7
886.24	13013.4	886.4	10649.8
886.18	13200.2	886.34	10647.1
886.12	13511.5	886.28	10843.3
886.06	13020.4	886.22	10725.2
886	12949	886.16	10646
885.94	13120	886.1	10706.6
885.88	12729.7	886.04	10928.2
885.82	12343.9	885.98	10790.6
885.76	13200	885.92	10857.3
885.7	13247.5	885.86	10804.2
885.64	13220.3	885.8	10786.9
885.58	13493.9	885.74	10725.9
885.52	13197.9	885.68	10776.2
885.46	13418.8	885.62	10797.6
885.4	13182.5	885.56	10832.8
885.34	13139.1	885.5	10745.4
885.28	13328.5	885.44	10799.7
885.22	13645.2	885.38	10623.5
885.16	13122.1	885.32	10763.2
885.1	13600.4	885.26	11004.8
885.04	13574.1	885.2	11037.1
884.98	13424.5	885.14	11184.5
884.92	13589.2	885.08	11311.7
884.86	13358.3	885.02	11225.9
884.8	13580.4	884.96	10895.9
884.74	13365.3	884.9	11090.1
884.68	13308.8	884.84	11098.9
884.62	13318.1	884.78	11282.4
884.56	13666.6	884.72	11222.3
884.5	13990.1	884.66	11324.9
884.44	13620.1	884.6	11184.8
884.38	13447.9	884.54	11080.9
884.32	13435.2	884.48	11430.7
884.26	13465.3	884.42	11119.6
884.2	13793.7	884.36	11173
884.14	13834.6	884.3	11330.5
884.08	13251.3	884.24	11368.3
884.02	13249.6	884.18	11315.8
883.96	13728	884.12	11274
883.9	14198.7	884.06	11216
883.84	13957.9	884	11398.8
883.78	13720.8	883.94	11239
883.72	13621.8	883.88	11108.9
883.66	13953.7	883.82	11151.2
883.6	13948.2	883.76	11199.1
883.54	13860	883.7	11123.7
883.48	14030.1	883.64	11400.1
883.42	14481.3	883.58	11639.9
883.36	14237.1	883.52	11672.4
883.3	14268.3	883.46	11509.8
883.24	13988.5	883.4	11183.9
883.18	14280.4	883.34	11369.5
883.12	14145.3	883.28	11659.5
883.06	14239.7	883.22	11346.4
883	14391.5	883.16	11374.4
882.94	14586.5	883.1	11814.1
882.88	14879.7	883.04	11941.5
882.82	14115.1	882.98	12198.2
882.76	14273.7	882.92	12041.6
882.7	14671.9	882.86	11575.6
882.64	14910.9	882.8	11636.8
882.58	14905.5	882.74	11694.5
882.52	14517.7	882.68	11517.3
882.46	14591.8	882.62	11643.8
882.4	14910	882.56	11862
882.34	14569.2	882.5	11805.9
882.28	14757.3	882.44	11851.7
882.22	14861.4	882.38	12155.5
882.16	14940.9	882.32	12121.3
882.1	14935.7	882.26	12165.5
882.04	15104.2	882.2	12285
881.98	15285.8	882.14	12254.1
881.92	14797.8	882.08	12177
881.86	15137.8	882.02	12255.8
881.8	15504.9	881.96	12188.7
881.74	15339	881.9	12131.5
881.68	15035.2	881.84	12457.5
881.62	15050.4	881.78	12423.3
881.56	15135.1	881.72	12460.3
881.5	15339.7	881.66	12216.7
881.44	15335	881.6	12062.3
881.38	15363.9	881.54	11945
881.32	15009.2	881.48	12005.2
881.26	15160	881.42	12474.7
881.2	14995.5	881.36	12247.2
881.14	14842.7	881.3	12490.5
881.08	15799.5	881.24	12397.2
881.02	15265.6	881.18	12072.2
880.96	15602.8	881.12	12071.9
880.9	15057.9	881.06	12247.5
880.84	14983.5	881	12425.3
880.78	15273.3	880.94	12225.3
880.72	15902.3	880.88	12394.5
880.66	15557.3	880.82	12198
880.6	14965.1	880.76	12388.1
880.54	15148	880.7	12392.1
880.48	15113.5	880.64	12353.1
880.42	15544.2	880.58	12551.7
880.36	15363.9	880.52	12373.8
880.3	15525.3	880.46	12302.7
880.24	15372.5	880.4	12480.6
880.18	15524.5	880.34	12686.8
880.12	15870.8	880.28	12599.4
880.06	15721.9	880.22	12472.5
880	15805.3	880.16	12868.7
879.94	15546.6	880.1	12541.1
879.88	15588.5	880.04	12235.5
879.82	15182.3	879.98	12619.7
879.76	15039.4	879.92	12783.7
879.7	14954.7	879.86	12358.3
879.64	15166.8	879.8	12437.4
879.58	15267.6	879.74	12643.1
879.52	15161.8	879.68	12513.4
879.46	15539.3	879.62	12722.6
879.4	15501.6	879.56	12450.7
879.34	15533.7	879.5	12382.7
879.28	15527.5	879.44	12660.8
879.22	15574.1	879.38	12693.6
879.16	15540.4	879.32	12554.2
879.1	15436.9	879.26	12518.1
879.04	15268.9	879.2	12719.6
878.98	15299.6	879.14	12798.9
878.92	15100.1	879.08	12956
878.86	15010.4	879.02	12812.3
878.8	14683.6	878.96	12766.6
878.74	14391.5	878.9	12608.2
878.68	14806.9	878.84	12388.4
878.62	14596.7	878.78	12563.3
878.56	14684.2	878.72	12862.4
878.5	14474.5	878.66	12731.4
878.44	14632.8	878.6	12696
878.38	14490.3	878.54	12555.7
878.32	14666.3	878.48	12204.6
878.26	14561.3	878.42	12204.9
878.2	14472.8	878.36	12220.2
878.14	14135	878.3	12369.6
878.08	14310.6	878.24	12306.3
878.02	14431.3	878.18	12152.3
877.96	14186.8	878.12	12066.8
877.9	14483.5	878.06	12147.3
877.84	14141.2	878	11881.4
877.78	13785.6	877.94	11848.5
877.72	14497.1	877.88	12168.9
877.66	14301.9	877.82	12115.9
877.6	14000	877.76	11868.9
877.54	14097.1	877.7	11743.1
877.48	13980.9	877.64	11592.9
877.42	14134.7	877.58	11294.2
877.36	14005.5	877.52	11361
877.3	13729.8	877.46	11456.8
877.24	13578.1	877.4	11621.4
877.18	14046.3	877.34	11532.8
877.12	13596.9	877.28	11475.6
877.06	14001.6	877.22	11587.6
877	13803.4	877.16	11597.1
876.94	13899.9	877.1	11506.3
876.88	14095.5	877.04	11618.7
876.82	13766.9	876.98	11625.8
876.76	13888.9	876.92	11316.8
876.7	14298.4	876.86	11405.1
876.64	14008.6	876.8	11379.5
876.58	14202.6	876.74	11635.1
876.52	14107.3	876.68	11721.8
876.46	13740.3	876.62	11565.5
876.4	13949.9	876.56	11469.8
876.34	13853.9	876.5	11359
876.28	13815.8	876.44	11529.3
876.22	13832.3	876.38	11311.8
876.16	13973	876.32	11597.3
876.1	14393.4	876.26	11676.6
876.04	14264.6	876.2	11340.1
875.98	14362	876.14	11383.8
875.92	14317.4	876.08	11507.6
875.86	14344.1	876.02	11550.6
875.8	14133.3	875.96	11488.5
875.74	14304.8	875.9	11546.9
875.68	14588.8	875.84	11550.7
875.62	14456.1	875.78	11668.8
875.56	14744.5	875.72	11854.5
875.5	14609.6	875.66	11742
875.44	14444.7	875.6	11549.3
875.38	14880	875.54	11589
875.32	14878.7	875.48	11563.3
875.26	15151.3	875.42	11840
875.2	14991.4	875.36	11667
875.14	14668.1	875.3	11878.1
875.08	14679.9	875.24	11978.3
875.02	14634	875.18	12084.5
874.96	15374.8	875.12	11826
874.9	15832.6	875.06	12235.5
874.84	15666.9	875	12397.6
874.78	15294.7	874.94	12203.9
874.72	15339.7	874.88	12046.1
874.66	15610.8	874.82	12229.5
874.6	15912.9	874.76	12440.3
874.54	16088.9	874.7	12485.3
874.48	16133.1	874.64	12191.8
874.42	16228	874.58	12407.1
874.36	16072.6	874.52	12666.6
874.3	16472.9	874.46	12765.1
874.24	16447.9	874.4	13091.6
874.18	16611	874.34	13021.9
874.12	16309.5	874.28	13058
874.06	16406.6	874.22	12794.2
874	16365.3	874.16	12996.7
873.94	16758.7	874.1	13043.9
873.88	17217.4	874.04	13064.7
873.82	16772.6	873.98	13371.4
873.76	16859.1	873.92	13584.4
873.7	16849.7	873.86	13538
873.64	16857.8	873.8	13503.5
873.58	16815.8	873.74	13434.1
873.52	16367.7	873.68	13572.5
873.46	16343.9	873.62	13891.7
873.4	16491.6	873.56	13654.6
873.34	16329.8	873.5	13680
873.28	15975	873.44	13640.5
873.22	15905.1	873.38	13652.5
873.16	15495.7	873.32	13885.4
873.1	15695.1	873.26	13718.6
873.04	15503.8	873.2	13390.9
872.98	15002.8	873.14	13592
872.92	14795.6	873.08	13181.5
872.86	14723.4	873.02	12808
872.8	14226	872.96	13099.6
872.74	13498.5	872.9	12984.2
872.68	13492.8	872.84	12836.3
872.62	13386.8	872.78	12310.6
872.56	13328.1	872.72	12258.7
872.5	13202.8	872.66	12170.3
872.44	13333.3	872.6	12048.1
872.38	12965.6	872.54	11921.2
872.32	12949.5	872.48	11913.6
872.26	12298.4	872.42	11694.7
872.2	12248	872.36	11389.5
872.14	11917.9	872.3	11365.6
872.08	11773.4	872.24	11204.3
872.02	11835.4	872.18	10952.2
871.96	11913.1	872.12	10918.3
871.9	11916.3	872.06	10820.7
871.84	11868.1	872	10427.2
871.78	11354.9	871.94	10461.6
871.72	11339.4	871.88	10397.4
871.66	11280.6	871.82	10052.5
871.6	11315.9	871.76	10186.3
871.54	11025.4	871.7	9820.99
871.48	11283.4	871.64	9560.07
871.42	11487.9	871.58	9636.38
871.36	11452.3	871.52	9441.64
871.3	11108.6	871.46	9569.34
871.24	11183.5	871.4	9692.57
871.18	10907.3	871.34	9711.02
871.12	10966.3	871.28	9710.93
871.06	11029.4	871.22	9789.98
871	11152.1	871.16	9439.86
870.94	11127.9	871.1	9491.41
870.88	10678.4	871.04	9397
870.82	10977.2	870.98	9682.5
870.76	11098.1	870.92	9441.22
870.7	10949.1	870.86	9592.68
870.64	11180.9	870.8	9432.01
870.58	10919.1	870.74	9035.39
870.52	11162.3	870.68	9227.14
870.46	10946.3	870.62	9274.67
870.4	11261.3	870.56	8987.46
870.34	11166.5	870.5	9095.72
870.28	10831.2	870.44	9382.51
870.22	11033.7	870.38	9254.4
870.16	11117.2	870.32	9084.1
870.1	11369.3	870.26	9256.63
870.04	11368.1	870.2	9497.97
869.98	11050.4	870.14	9033.63
869.92	11196.6	870.08	9485.62
869.86	11356.9	870.02	9448.67
869.8	11254.8	869.96	9351.37
869.74	11275.3	869.9	9350.15
869.68	11365	869.84	9093.07
869.62	10845	869.78	9221.92
869.56	10772.6	869.72	9322.48
869.5	11075.8	869.66	9217.07
869.44	11108.5	869.6	9240.33
869.38	11172.4	869.54	9594.26
869.32	11292.4	869.48	9602.22
869.26	11309.2	869.42	9485.41
869.2	11122.9	869.36	9547.85
869.14	11514.3	869.3	9575.21
869.08	11086.2	869.24	9343.77
869.02	11140.3	869.18	9562.34
868.96	11345.9	869.12	9558.48
868.9	11427.8	869.06	9691.67
868.84	11198.4	869	9522.46
868.78	11257.1	868.94	9679.45
868.72	11365.5	868.88	9706.83
868.66	11456.8	868.82	9746.33
868.6	11657.4	868.76	9706.12
868.54	11567.9	868.7	9755.02
868.48	11601.5	868.64	9616.95
868.42	11688.9	868.58	9785.49
868.36	11880.5	868.52	9748.28
868.3	12289.4	868.46	9591.67
868.24	11750.6	868.4	9595.31
868.18	11336.6	868.34	9406.86
868.12	11680.8	868.28	9761.25
868.06	11769.1	868.22	9692.08
868	12047.1	868.16	9698.57
867.94	11839.7	868.1	9872.47
867.88	11418.4	868.04	9719.75
867.82	11536.8	867.98	9685.49
867.76	11505.8	867.92	9722.61
867.7	11632.8	867.86	9850.05
867.64	11764.4	867.8	9834.48
867.58	11711.1	867.74	10199.8
867.52	11889.4	867.68	9785.76
867.46	11915.2	867.62	9885.93
867.4	11752.7	867.56	9991.83
867.34	11989.3	867.5	9880.05
867.28	12546.5	867.44	10456.9
867.22	12070.9	867.38	9818.7
867.16	11621	867.32	9795.04
867.1	11952.1	867.26	10047.1
867.04	12389.5	867.2	9933.44
866.98	12360.1	867.14	10206.4
866.92	12240.2	867.08	10064.6
866.86	11980.9	867.02	9688.68
866.8	12157.1	866.96	9958.56
866.74	12105.1	866.9	10468.8
866.68	12089.2	866.84	10221.3
866.62	12445.6	866.78	10145.6
866.56	12950.7	866.72	10022.4
866.5	12178.3	866.66	10012.5
866.44	12283.3	866.6	10199.8
866.38	12276.4	866.54	10234.6
866.32	12122.9	866.48	10240.4
866.26	12255.3	866.42	10173.6
866.2	12719.3	866.36	10069.1
866.14	12540	866.3	10132.7
866.08	12351.1	866.24	10317.2
866.02	12458.5	866.18	10282
865.96	12396.2	866.12	10348.9
865.9	12593.3	866.06	10293.3
865.84	12531.6	866	10301.6
865.78	12724.8	865.94	10511.8
865.72	13118.8	865.88	10455.6
865.66	12715.5	865.82	10433.3
865.6	12551.7	865.76	10429.1
865.54	12481.2	865.7	10327.6
865.48	12802	865.64	10517.8
865.42	13067	865.58	10824.1
865.36	13303.1	865.52	10603.7
865.3	13011.6	865.46	10839.2
865.24	13237.4	865.4	10769.6
865.18	13041	865.34	10613.1
865.12	13224.8	865.28	10486
865.06	12953.7	865.22	10674.7
865	13058	865.16	10961
864.94	13233.2	865.1	10615.3
864.88	13576.9	865.04	10824.2
864.82	13313.3	864.98	10826.7
864.76	13221.8	864.92	10932.8
864.7	13475.7	864.86	11336.7
864.64	13741.7	864.8	11153.3
864.58	13990	864.74	10660.3
864.52	13847.3	864.68	11091.9
864.46	13508.9	864.62	11203
864.4	13617.5	864.56	11314.6
864.34	13807.6	864.5	11077.7
864.28	13349.7	864.44	10766.3
864.22	13775	864.38	11173.7
864.16	13973.6	864.32	11301.9
864.1	14166.4	864.26	11260.1
864.04	14015.9	864.2	11412.9
863.98	13864.5	864.14	11652.7
863.92	14284.9	864.08	11393.3
863.86	14626	864.02	11093.1
863.8	14012.9	863.96	11592.8
863.74	14237.1	863.9	11484.1
863.68	14531	863.84	11655.7
863.62	14858.2	863.78	11603.3
863.56	14483.7	863.72	11741.7
863.5	14281.2	863.66	12190.2
863.44	14435.6	863.6	11913.4
863.38	14721.8	863.54	11695.2
863.32	14914.8	863.48	11423.8
863.26	14973.4	863.42	11743.5
863.2	15073.8	863.36	11502.9
863.14	14687	863.3	11949.6
863.08	14702.9	863.24	12358.6
863.02	14865.2	863.18	11948.2
862.96	15168.9	863.12	11868.8
862.9	15237.5	863.06	11901.3
862.84	15486.2	863	12098.2
862.78	14981.7	862.94	12055.8
862.72	15751.2	862.88	12140.3
862.66	15777.3	862.82	12316.8
862.6	15604.3	862.76	12456.7
862.54	15588.6	862.7	12121.8
862.48	15600.8	862.64	12151.5
862.42	15733.1	862.58	12443.8
862.36	16099.3	862.52	12425.7
862.3	15934.1	862.46	12683.9
862.24	15804.3	862.4	12824.2
862.18	15788.6	862.34	12554.1
862.12	15700.8	862.28	12516.5
862.06	15633.1	862.22	12655
862	16099.3	862.16	12701.5
861.94	16134.1	862.1	12655.6
861.88	16190.6	862.04	12923.1
861.82	15951.6	861.98	12923.2
861.76	16285.3	861.92	13119.6
861.7	16486.2	861.86	13203.7
861.64	16333.9	861.8	13085.5
861.58	16080.9	861.74	13246.5
861.52	16690.8	861.68	13524.6
861.46	15769.6	861.62	13163.1
861.4	15864.7	861.56	12975.2
861.34	16482.1	861.5	13140
861.28	16304.4	861.44	13309.2
861.22	16550.1	861.38	13255.2
861.16	16358.8	861.32	13118.1
861.1	16182.6	861.26	13117.5
861.04	16122.8	861.2	13325.4
860.98	15842.3	861.14	13244.4
860.92	15760.1	861.08	12550.3
860.86	15791.2	861.02	12686.2
860.8	15493.8	860.96	12947
860.74	15297.7	860.9	12770.1
860.68	15145.6	860.84	12724.4
860.62	14814.9	860.78	12525.4
860.56	14731	860.72	12656.2
860.5	14523.6	860.66	12544.4
860.44	13864	860.6	12347.3
860.38	14207.7	860.54	12478.1
860.32	14585.6	860.48	12263.4
860.26	14022.2	860.42	11965.3
860.2	13910.7	860.36	12115.6
860.14	13985.8	860.3	11994.5
860.08	14003.5	860.24	11886.3
860.02	13724.9	860.18	11789.1
859.96	13357.1	860.12	11905.4
859.9	13724.6	860.06	11711.9
859.84	13895.4	860	11440.9
859.78	13713.3	859.94	11204.6
859.72	13384.6	859.88	11241.6
859.66	13593.6	859.82	11650.2
859.6	13519.1	859.76	11316.5
859.54	13336.1	859.7	11142
859.48	13664.3	859.64	11211.7
859.42	13764.1	859.58	11082
859.36	13678.2	859.52	11296.5
859.3	13846.6	859.46	11205.8
859.24	13518.3	859.4	11335.4
859.18	13724.4	859.34	11078.3
859.12	13665.8	859.28	10883.4
859.06	13351.9	859.22	10917.4
859	13664.8	859.16	11177.9
858.94	14036.7	859.1	11425.6
858.88	13842	859.04	11500
858.82	13706.3	858.98	11263.8
858.76	13403.5	858.92	11134.4
858.7	13602.3	858.86	11317.3
858.64	13905.4	858.8	11198.4
858.58	13827.9	858.74	11287.2
858.52	13265.1	858.68	11107.5
858.46	13909.3	858.62	10996.9
858.4	13996.7	858.56	11243.3
858.34	14080.3	858.5	11393
858.28	14527.4	858.44	11141.3
858.22	14374.1	858.38	11117.6
858.16	14007.6	858.32	11126.7
858.1	14428.4	858.26	11299.8
858.04	14578.9	858.2	11201.5
857.98	14995.5	858.14	11470
857.92	15310.7	858.08	11583.6
857.86	14717.8	858.02	11790.4
857.8	15105.8	857.96	11592.3
857.74	15698.7	857.9	11781.2
857.68	15743.7	857.84	11942.6
857.62	16025.2	857.78	12049.2
857.56	16292.5	857.72	12092.4
857.5	16642	857.66	12362.4
857.44	16765.1	857.6	12653.6
857.38	17125.8	857.54	12688.9
857.32	17037.8	857.48	12666.5
857.26	17553.1	857.42	12506.3
857.2	17919.8	857.36	12730.9
857.14	18304	857.3	13262.5
857.08	18842	857.24	13424.3
857.02	18714.7	857.18	13902.9
856.96	19256.3	857.12	13583
856.9	19456.3	857.06	13814.7
856.84	19642.9	857	14153.4
856.78	20250.6	856.94	14170.8
856.72	20059.1	856.88	14654.9
856.66	20298	856.82	14764.7
856.6	21135.5	856.76	14876.2
856.54	21425.5	856.7	15339.7
856.48	21481.2	856.64	15585.1
856.42	21958.7	856.58	15816.8
856.36	21840.3	856.52	15821
856.3	21427.4	856.46	16376.4
856.24	21990	856.4	16957.4
856.18	22387.8	856.34	16920
856.12	22531.3	856.28	17205.7
856.06	22099.4	856.22	17807.6
856	22576.8	856.16	17853.8
855.94	22314	856.1	17984
855.88	21655.6	856.04	17826.1
855.82	21361.7	855.98	17742.6
855.76	21057	855.92	17886.9
855.7	21235.6	855.86	17776.1
855.64	20452.4	855.8	18003.5
855.58	19324.6	855.74	17848.4
855.52	18939.2	855.68	17640.1
855.46	18480.8	855.62	17680.4
855.4	17227.7	855.56	17268.7
855.34	16893.7	855.5	17374.3
855.28	16223.1	855.44	16873.3
855.22	15848.4	855.38	16524.7
855.16	14940.9	855.32	16083
855.1	14453.1	855.26	15174.7
855.04	14010.1	855.2	15178.7
854.98	13253.6	855.14	14544.5
854.92	12771.6	855.08	14185
854.86	12116.6	855.02	13846.3
854.8	12179.2	854.96	13095.6
854.74	11644.8	854.9	12503.4
854.68	10927.4	854.84	11930.8
854.62	10524.2	854.78	11468.5
854.56	10645.3	854.72	10947.4
854.5	10429.9	854.66	10642.7
854.44	10393.8	854.6	10331.8
854.38	10261.5	854.54	9965.52
854.32	10167.2	854.48	9792.68
854.26	9978.16	854.42	9538.78
854.2	9965.39	854.36	9225.93
854.14	9866.4	854.3	8746.49
854.08	9523.39	854.24	8736.51
854.02	9939.49	854.18	8741.7
853.96	9398.67	854.12	8445.36
853.9	9508.93	854.06	8567.05
853.84	9569.76	854	8707.32
853.78	9705.15	853.94	8525.13
853.72	9621	853.88	8378.1
853.66	9522.06	853.82	8426.75
853.6	9701.54	853.76	8263.71
853.54	9356.93	853.7	8183.62
853.48	9444.46	853.64	8299.49
853.42	9326.15	853.58	8098.07
853.36	9396.92	853.52	8084.86
853.3	9227.52	853.46	8179.53
853.24	8830.67	853.4	8420.14
853.18	9031.99	853.34	8419.64
853.12	9148.13	853.28	8123.91
853.06	9103.17	853.22	7964.1
853	9082.66	853.16	8271.95
852.94	9233.11	853.1	8401.59
852.88	9332.72	853.04	7984.85
852.82	9339.6	852.98	7920.69
852.76	9299.35	852.92	7924.91
852.7	8940.02	852.86	7769.21
852.64	9146.57	852.8	7610.24
852.58	9013.05	852.74	7805.57
852.52	9108.74	852.68	7596.21
852.46	9027.99	852.62	7673.73
852.4	8895.84	852.56	7763.84
852.34	8855.09	852.5	7664.05
852.28	9120.39	852.44	7783.83
852.22	8958.35	852.38	7699.11
852.16	9237.69	852.32	7821.18
852.1	9000.78	852.26	7888.62
852.04	9148.21	852.2	7932.07
851.98	9394.7	852.14	7674.72
851.92	9413.47	852.08	7721.52
851.86	8976.14	852.02	7966.7
851.8	9055.68	851.96	7836.87
851.74	8950.68	851.9	7682.92
851.68	8882.86	851.84	7640.71
851.62	9111.77	851.78	7893.61
851.56	9188.71	851.72	7677.15
851.5	8488.53	851.66	7784.82
851.44	8977.05	851.6	7902.22
851.38	8816.14	851.54	7648.14
851.32	9004.89	851.48	7712.23
851.26	8938.68	851.42	7933.16
851.2	9103.82	851.36	7811.64
851.14	8901.32	851.3	7846.41
851.08	8724.73	851.24	7975.79
851.02	8806.71	851.18	7941.77
850.96	9129.18	851.12	7822
850.9	9170.88	851.06	7927.07
850.84	8773.2	851	7954.81
850.78	8933.12	850.94	7916.73
850.72	8846.77	850.88	7915.06
850.66	8918.96	850.82	7719.97
850.6	8707.28	850.76	7541.21
850.54	9059.54	850.7	7578.3
850.48	8863.49	850.64	7722.01
850.42	9152.02	850.58	7585.01
850.36	9226.45	850.52	7738.62
850.3	8887.92	850.46	7817.88
850.24	8678.29	850.4	7644.5
850.18	8933.35	850.34	7559.7
850.12	8712.63	850.28	7646.31
850.06	8994.85	850.22	7800.63
850	9257.43	850.16	7645.1
849.94	9032.56	850.1	7637.76
849.88	8820.17	850.04	8007.7
849.82	9273.97	849.98	7867.43
849.76	8648.21	849.92	7630.21
849.7	8798.74	849.86	7525.65
849.64	8902.45	849.8	7855.02
849.58	8828.02	849.74	7845.88
849.52	8857.61	849.68	7804.49
849.46	8780.88	849.62	7906.16
849.4	8947	849.56	7551.13
849.34	8800.99	849.5	7425.98
849.28	8796.01	849.44	7657.79
849.22	8876.32	849.38	7727.54
849.16	8823.76	849.32	7722.81
849.1	8632.61	849.26	7762.66
849.04	8964.66	849.2	7944.18
848.98	9016.97	849.14	7848.75
848.92	8792.74	849.08	7826.96
848.86	8849.34	849.02	7874.46
848.8	9146.32	848.96	7740.08
848.74	8898.95	848.9	7633.58
848.68	9041.59	848.84	7693.14
848.62	8841.55	848.78	7753.51
848.56	8714.29	848.72	7828.71
848.5	8602.48	848.66	7634.87
848.44	8817.73	848.6	7589.5
848.38	8771.13	848.54	7845.18
848.32	8555.81	848.48	7639.31
848.26	8724.48	848.42	7534.67
848.2	8943.09	848.36	7637.84
848.14	9080.34	848.3	7789.61
848.08	8596.4	848.24	8028.92
848.02	8713.35	848.18	7878.38
847.96	8641.8	848.12	7564.3
847.9	9193.73	848.06	7600.05
847.84	9154.41	848	7806.94
847.78	8991.35	847.94	7875.89
847.72	8844.83	847.88	7586.92
847.66	8900.14	847.82	7673.7
847.6	9078.88	847.76	7579.06
847.54	9159.83	847.7	7708.96
847.48	8814.98	847.64	7573.09
847.42	8558.98	847.58	7643.76
847.36	8848	847.52	7625.84
847.3	8875.04	847.46	7998.82
847.24	8856.62	847.4	7793.05
847.18	9108.85	847.34	7871.51
847.12	8894.55	847.28	7974.41
847.06	8719.69	847.22	7704.27
847	9017.99	847.16	7389.65
846.94	8968.86	847.1	7451.44
846.88	8704.28	847.04	7613.35
846.82	8910.87	846.98	7767.85
846.76	8720.51	846.92	7630.16
846.7	8792.25	846.86	7767.67
846.64	8790.81	846.8	7639.82
846.58	8761.26	846.74	7616.24
846.52	8930.06	846.68	7819.28
846.46	8835.74	846.62	7540.04
846.4	9048.68	846.56	7784.37
846.34	8799.76	846.5	7821.86
846.28	8903.02	846.44	7715.74
846.22	8988.62	846.38	7639.07
846.16	9159.18	846.32	7813.9
846.1	8925.92	846.26	7706.28
846.04	8907.58	846.2	7441.98
845.98	8771.92	846.14	7596
845.92	8960.16	846.08	7681.92
845.86	8658.35	846.02	7466.73
845.8	8796.34	845.96	7611.27

## Sheet: Figure 2b
177.68	869.118
177.63	926.005
177.58	940.738
177.53	930.508
177.48	893.247
177.43	864.344
177.38	925.967
177.33	944.278
177.28	973.226
177.23	906.545
177.18	850.462
177.13	968.731
177.08	963.862
177.03	943.203
176.98	914.274
176.93	950.283
176.88	925.73
176.83	940.215
176.78	908.845
176.73	945.228
176.68	919.02
176.63	948.137
176.58	1000.23
176.53	923.962
176.48	927.605
176.43	908.505
176.38	850.786
176.33	825.209
176.28	890.271
176.23	897.986
176.18	972.173
176.13	925.227
176.08	905.826
176.03	935.353
175.98	910.824
175.93	930.385
175.88	936.648
175.83	829.883
175.78	854.245
175.73	885.938
175.68	873.813
175.63	929.326
175.58	886.296
175.53	863.56
175.48	933.404
175.43	888.036
175.38	890.079
175.33	912.541
175.28	912.742
175.23	948.389
175.18	912.513
175.13	930.658
175.08	921.905
175.03	905.478
174.98	891.586
174.93	921.619
174.88	857.412
174.83	905.985
174.78	882.12
174.73	876.79
174.68	906.434
174.63	949.717
174.58	858.633
174.53	946.518
174.48	907.639
174.43	851.936
174.38	900.945
174.33	941.86
174.28	840.554
174.23	893.841
174.18	951.149
174.13	936.912
174.08	914.87
174.03	892.085
173.98	894.388
173.93	847.844
173.88	891.089
173.83	923.869
173.78	933.495
173.73	934.567
173.68	912.846
173.63	917.589
173.58	899.495
173.53	879.275
173.48	964.565
173.43	884.678
173.38	885.186
173.33	927.544
173.28	871.016
173.23	906.15
173.18	922.256
173.13	876.751
173.08	912.796
173.03	905.762
172.98	887.034
172.93	917.309
172.88	929.862
172.83	911.267
172.78	912.458
172.73	894.298
172.68	961.98
172.63	932.921
172.58	897.765
172.53	913.44
172.48	874.847
172.43	945.714
172.38	948.887
172.33	954.206
172.28	834.324
172.23	885.816
172.18	895.424
172.13	909.549
172.08	951.849
172.03	933.395
171.98	892.08
171.93	955.087
171.88	919.808
171.83	859.278
171.78	811.719
171.73	949.334
171.68	956.67
171.63	949.245
171.58	922.157
171.53	884.622
171.48	844.156
171.43	903.148
171.38	955.994
171.33	969.644
171.28	972.588
171.23	890.311
171.18	887.143
171.13	877.578
171.08	903.067
171.03	889.902
170.98	902.931
170.93	909.826
170.88	931.646
170.83	917.04
170.78	913.233
170.73	842.495
170.68	882.606
170.63	1017.63
170.58	911.182
170.53	927.414
170.48	879.828
170.43	927.324
170.38	986.976
170.33	960.145
170.28	951.226
170.23	943.477
170.18	956.616
170.13	983.11
170.08	972.413
170.03	939.53
169.98	994.167
169.93	927.216
169.88	939.137
169.83	920.243
169.78	915.789
169.73	942.736
169.68	965.398
169.63	975.91
169.58	973.382
169.53	928.081
169.48	980.443
169.43	992.604
169.38	968.611
169.33	1001.14
169.28	971.403
169.23	895.955
169.18	934.477
169.13	1031.59
169.08	1036
169.03	1027.71
168.98	1003.54
168.93	1000.77
168.88	1020.12
168.83	1053.6
168.78	930.062
168.73	1010.65
168.68	987.326
168.63	1027.07
168.58	914.558
168.53	888.792
168.48	904.951
168.43	989.815
168.38	1006.59
168.33	992.536
168.28	1032.63
168.23	969.194
168.18	993.196
168.13	946.014
168.08	984.719
168.03	986.126
167.98	958.066
167.93	969.583
167.88	905.394
167.83	889.408
167.78	943.676
167.73	974.156
167.68	899.903
167.63	883.717
167.58	901.474
167.53	918.242
167.48	931.269
167.43	885.605
167.38	842.021
167.33	943.752
167.28	895.508
167.23	849.464
167.18	958.271
167.13	948.483
167.08	943.113
167.03	952.573
166.98	881.725
166.93	921.657
166.88	973.62
166.83	889.725
166.78	845.523
166.73	859.367
166.68	909.453
166.63	998.708
166.58	923.768
166.53	915.576
166.48	911.823
166.43	932.217
166.38	929.396
166.33	925.573
166.28	937.324
166.23	948.597
166.18	955.361
166.13	1033.72
166.08	926.969
166.03	866.748
165.98	966.544
165.93	953.807
165.88	900.825
165.83	966.944
165.78	929.398
165.73	910.916
165.68	926.524
165.63	977.168
165.58	955.151
165.53	999.048
165.48	972.545
165.43	910.732
165.38	938.406
165.33	920.961
165.28	889.706
165.23	904.717
165.18	1011.69
165.13	1024.46
165.08	990.602
165.03	1010.71
164.98	981.88
164.93	1018.39
164.88	966.711
164.83	928.308
164.78	970.442
164.73	1011.07
164.68	1016.95
164.63	965.434
164.58	1013.81
164.53	1066.13
164.48	996.171
164.43	958.35
164.38	973.9
164.33	1038.95
164.28	1026.95
164.23	991.184
164.18	1033.97
164.13	1023.83
164.08	1087.27
164.03	1104.73
163.98	1115.61
163.93	1068.57
163.88	1149.62
163.83	1047.17
163.78	1057.25
163.73	1086.96
163.68	1114.99
163.63	1155.73
163.58	1103.38
163.53	1161.61
163.48	1207.49
163.43	1145.61
163.38	1101.22
163.33	1222.15
163.28	1259.88
163.23	1150.32
163.18	1130.03
163.13	1135.05
163.08	1056.47
163.03	1067.13
162.98	1012.54
162.93	1051.44
162.88	1032.12
162.83	1018.87
162.78	1087.96
162.73	1015.94
162.68	968.935
162.63	987.903
162.58	980.289
162.53	971.555
162.48	1002.09
162.43	954.83
162.38	994.557
162.33	970.099
162.28	945.832
162.23	907.629
162.18	940.057
162.13	931.753
162.08	935.98
162.03	971.812
161.98	1047.52
161.93	1005.98
161.88	1002.47
161.83	937.203
161.78	895.895
161.73	891.432
161.68	935.939
161.63	904.161
161.58	953.403
161.53	960.528
161.48	958.772
161.43	946.989
161.38	957.381
161.33	911.247
161.28	895.698
161.23	916.795
161.18	890.07
161.13	927.093
161.08	929.8
161.03	937.713
160.98	928.074
160.93	901.606
160.88	900.352
160.83	956.829
160.78	952.946
160.73	947.687
160.68	965.186
160.63	890.885
160.58	923.249
160.53	933.549
160.48	880.021
160.43	851.796
160.38	808.618
160.33	911.503
160.28	833.005
160.23	904.754
160.18	840.768
160.13	886.705
160.08	888.962
160.03	840.923
159.98	929.521
159.93	918.545
159.88	890.034
159.83	921.156
159.78	957.507
159.73	942.619
159.68	937.688
159.63	921.84
159.58	903.951
159.53	887.428
159.48	805.154
159.43	897.061
159.38	947.783
159.33	930.695
159.28	896.715
159.23	920.465
159.18	902.035
159.13	857.576
159.08	980.103
159.03	865.174
158.98	881.658
158.93	937.461
158.88	996.93
158.83	966.723
158.78	937.521
158.73	983.828
158.68	933.363
158.63	888.19
158.58	884.963
158.53	958.563
158.48	921.297
158.43	859.765
158.38	862.017
158.33	892.772
158.28	849.278
158.23	920.853
158.18	868.628
158.13	836.163
158.08	938.427
158.03	918.984
157.98	897.055
157.93	971.785
157.88	940.643
157.83	880.294
157.78	913.074
157.73	965.605
157.68	900.823
157.63	907.031
157.58	930.735
157.53	905.109
157.48	905.847
157.43	934.488
157.38	842.735
157.33	857.87
157.28	882.478
157.23	907.371
157.18	925.532
157.13	902.652
157.08	900.868
157.03	862.784
156.98	873.354
156.93	890.824
156.88	917.103
156.83	874.572
156.78	853.97
156.73	894.449
156.68	892.533
156.63	890.497
156.58	909.183
156.53	916.003
156.48	919.669
156.43	943.824
156.38	945.646
156.33	906.981
156.28	945.242
156.23	880.765
156.18	883.269
156.13	908.336
156.08	844.442
156.03	887.984
155.98	893.988
155.93	791.473
155.88	897.568
155.83	983.931
155.78	885.349
155.73	874.065
155.68	925.374

## Sheet: Figure 2c
NiO		NiS		NiBDC		S-NiBDC		Ni foil
8143.01	0.00618	8143.01	0.00697	8143.01	0.00607	8142.56	0.00436	8143.01	0.000771267
8153.01	0.00564	8153.01	0.00593	8153.01	0.00538	8146.5	0.00412	8153.01	0.000517772
8163.01	0.00483	8163.01	0.00464	8163.01	0.00464	8150.23	0.00393	8163.01	0.000315485
8173.01	0.00405	8173.01	0.00313	8173.01	0.00393	8154.24	0.00361	8173.01	7.45378e-05
8183.01	0.00344	8183.01	0.00137	8183.01	0.00335	8158.32	0.00335	8183.01	-0.000194495
8193.01	0.00224	8193.01	-0.000448079	8193.01	0.00259	8162.38	0.00316	8193.01	-0.000334351
8203.01	0.00166	8203.01	0.000592318	8203.01	0.00163	8166.5	0.00291	8203.01	-0.000554678
8213.01	0.00106	8213.01	0.000479179	8213.01	0.000795972	8170.43	0.00254	8213.01	-0.00072482
8223.01	0.000279037	8223.01	6.05817e-05	8223.01	4.70239e-05	8174.34	0.00245	8223.01	-0.000807207
8233	-0.000262613	8233	-0.000133351	8233	-0.000517733	8178.09	0.00225	8233	-0.00087746
8243	-0.00080719	8243	-0.000953825	8243	-0.00105	8182.2	0.00199	8243	-0.00083126
8253.01	-0.00152	8253.01	-0.00124	8253.01	-0.0015	8186.24	0.00178	8253.01	-0.000804446
8263.01	-0.00188	8263.01	-0.00172	8263.01	-0.002	8190.3	0.00148	8263.01	-0.000723688
8273.01	-0.00232	8273.01	-0.00212	8273.01	-0.00234	8194.41	0.00127	8273.01	-0.000502893
8283.01	-0.00257	8283.01	0.00341	8283.01	-0.00263	8198.47	0.0011	8283.01	-0.000232972
8293	-0.00231	8293	-0.00144	8293	-0.00201	8202.38	0.000886991	8293	0.000477486
8303.01	-0.00182	8303.01	-0.000540558	8303.01	-0.001	8206.25	0.000737244	8303.01	0.00167
8303.4	-0.00138	8303.4	-0.000486837	8303.4	-0.000987529	8210.23	0.000634474	8303.4	0.00167
8303.81	-0.00121	8303.81	-0.000425111	8303.81	-0.000835073	8214.27	0.000494247	8303.81	0.00168
8304.2	-0.00114	8304.2	-0.000425145	8304.2	-0.000874523	8218.32	0.000306737	8304.2	0.00176
8304.62	-0.0011	8304.62	-0.000298517	8304.62	-0.000837055	8222.46	3.70218e-05	8304.62	0.00181
8305.01	-0.00104	8305.01	-5.60022e-05	8305.01	-0.000710712	8226.49	-3.58585e-05	8305.01	0.00186
8305.4	-0.000713122	8305.4	0.00031726	8305.4	-0.000712977	8230.48	-0.000206535	8305.4	0.00193
8305.81	-0.000685164	8305.81	0.000247486	8305.81	-0.000569864	8234.32	-0.000186566	8305.81	0.00197
8306.21	-0.000651549	8306.21	0.000557604	8306.21	-0.000492183	8238.26	-0.000335378	8306.21	0.00204
8306.6	-0.000597696	8306.6	0.000797166	8306.6	-0.000297942	8242.26	-0.000534518	8306.6	0.00212
8307.01	-0.000451582	8307.01	0.000719951	8307.01	-0.000202659	8246.31	-0.000687053	8307.01	0.00218
8307.41	-0.00025182	8307.41	0.00085774	8307.41	-0.000142058	8250.29	-0.000705835	8307.41	0.00226
8307.8	-0.000248341	8307.8	0.000872376	8307.8	8.11786e-05	8254.47	-0.000861625	8307.8	0.00235
8308.21	-0.000170532	8308.21	0.0011	8308.21	-2.34393e-05	8258.46	-0.000871986	8308.21	0.00244
8308.61	-9.85763e-05	8308.61	0.00138	8308.61	8.91472e-05	8262.39	-0.000857328	8308.61	0.00251
8309	-4.50837e-05	8309	0.00145	8309	0.000223488	8266.23	-0.000915892	8309	0.00258
8309.41	0.000300429	8309.41	0.00145	8309.41	0.0002686	8270.2	-0.000950411	8309.41	0.00264
8309.81	0.000312454	8309.81	0.00168	8309.81	0.000361407	8274.14	-0.00104	8309.81	0.00274
8310.2	0.000278191	8310.2	0.00176	8310.2	0.000582567	8278.41	-0.00105	8310.2	0.00282
8310.62	0.000461034	8310.62	0.00198	8310.62	0.000809282	8282.29	-0.00104	8310.62	0.00296
8311.01	0.000630414	8311.01	0.00218	8311.01	0.00086424	8286.44	-0.000859717	8311.01	0.00304
8311.4	0.000607262	8311.4	0.00217	8311.4	0.00103	8290.33	-0.000740515	8311.4	0.00312
8311.82	0.000844957	8311.82	0.00244	8311.82	0.00106	8294.2	-0.000622052	8311.82	0.00326
8312.21	0.00104	8312.21	0.00268	8312.21	0.00116	8298.23	-0.000333785	8312.21	0.00339
8312.61	0.00124	8312.61	0.00265	8312.61	0.00136	8302.16	-3.95976e-05	8312.61	0.0035
8313	0.00131	8313	0.00274	8313	0.00149	8306.1	0.000251264	8313	0.00361
8313.41	0.00139	8313.41	0.00312	8313.41	0.00158	8310.24	0.000906879	8313.41	0.00369
8313.81	0.00144	8313.81	0.00355	8313.81	0.00177	8314.36	0.00174	8313.81	0.00381
8314.2	0.00186	8314.2	0.00381	8314.2	0.00195	8315.31	0.00198	8314.2	0.00397
8314.61	0.00189	8314.61	0.00427	8314.61	0.002	8316.3	0.00227	8314.61	0.0041
8315.01	0.0021	8315.01	0.00463	8315.01	0.00215	8317.35	0.00254	8315.01	0.0042
8315.41	0.00232	8315.41	0.00482	8315.41	0.00232	8318.18	0.00283	8315.41	0.00438
8315.8	0.00237	8315.8	0.0052	8315.8	0.00246	8319.26	0.00326	8315.8	0.00454
8316.21	0.00274	8316.21	0.00525	8316.21	0.0028	8320.09	0.00358	8316.21	0.00473
8316.61	0.00295	8316.61	0.00572	8316.61	0.00291	8321.21	0.00407	8316.61	0.00489
8317	0.0031	8317	0.00595	8317	0.00308	8322.07	0.00444	8317	0.00508
8317.41	0.00322	8317.41	0.00626	8317.41	0.00323	8323.12	0.00507	8317.41	0.00526
8317.81	0.00338	8317.81	0.00677	8317.81	0.00353	8323.88	0.00556	8317.81	0.00548
8318.21	0.00353	8318.21	0.00704	8318.21	0.00381	8324.37	0.0059	8318.21	0.00567
8318.6	0.00367	8318.6	0.00749	8318.6	0.00398	8325.03	0.0064	8318.6	0.0059
8319.01	0.00397	8319.01	0.00741	8319.01	0.00428	8325.53	0.00678	8319.01	0.00617
8319.41	0.00427	8319.41	0.00799	8319.41	0.00437	8326.09	0.00726	8319.41	0.0064
8319.8	0.00425	8319.8	0.00843	8319.8	0.00466	8326.55	0.00766	8319.8	0.00663
8320.2	0.00463	8320.2	0.00883	8320.2	0.00491	8327.05	0.00815	8320.2	0.00688
8320.61	0.00503	8320.61	0.00923	8320.61	0.00514	8327.31	0.00844	8320.61	0.00721
8321.01	0.00529	8321.01	0.00993	8321.01	0.00539	8328	0.00923	8321.01	0.00752
8321.4	0.0056	8321.4	0.01049	8321.4	0.00579	8328.3	0.00962	8321.4	0.00787
8321.8	0.00584	8321.8	0.01113	8321.8	0.0062	8329	0.01076	8321.8	0.0082
8322.21	0.00598	8322.21	0.01167	8322.21	0.00653	8329.52	0.01169	8322.21	0.00857
8322.61	0.00651	8322.61	0.01224	8322.61	0.00695	8330.02	0.01273	8322.61	0.00897
8323	0.00703	8323	0.01272	8323	0.00724	8330.55	0.01407	8323	0.00939
8323.4	0.00729	8323.4	0.01317	8323.4	0.00781	8331.05	0.01567	8323.4	0.00983
8323.81	0.00756	8323.81	0.01249	8323.81	0.00824	8331.54	0.0177	8323.81	0.01029
8324.21	0.00812	8324.21	0.01188	8324.21	0.00887	8332.04	0.02139	8324.21	0.01076
8324.61	0.00832	8324.61	0.01131	8324.61	0.00945	8332.53	0.02522	8324.61	0.01128
8325	0.00844	8325	0.0117	8325	0.00969	8333.06	0.02947	8325	0.01183
8325.41	0.00864	8325.41	0.01444	8325.41	0.00984	8333.36	0.03265	8325.41	0.01251
8325.81	0.00882	8325.81	0.01937	8325.81	0.01028	8333.82	0.03408	8325.81	0.01336
8326.21	0.00926	8326.21	0.02449	8326.21	0.01077	8334.52	0.03282	8326.21	0.01434
8326.6	0.01003	8326.6	0.02815	8326.6	0.01148	8335.05	0.03204	8326.6	0.01542
8327.02	0.01088	8327.02	0.03012	8327.02	0.01218	8335.61	0.03311	8327.02	0.01663
8327.41	0.01163	8327.41	0.03083	8327.41	0.01305	8336.14	0.03588	8327.41	0.01793
8327.81	0.01232	8327.81	0.03069	8327.81	0.01382	8336.6	0.03972	8327.81	0.01938
8328.21	0.01284	8328.21	0.0308	8328.21	0.01457	8337.1	0.04568	8328.21	0.021
8328.6	0.01371	8328.6	0.03208	8328.6	0.0156	8337.63	0.05371	8328.6	0.023
8329.02	0.01479	8329.02	0.03414	8329.02	0.01655	8338.16	0.06401	8329.02	0.02549
8329.41	0.01573	8329.41	0.03736	8329.41	0.01784	8338.69	0.07723	8329.41	0.02848
8329.81	0.01641	8329.81	0.04124	8329.81	0.01902	8339.18	0.09137	8329.81	0.03245
8330.21	0.01784	8330.21	0.04635	8330.21	0.02065	8339.71	0.11933	8330.21	0.03783
8330.6	0.01963	8330.6	0.05314	8330.6	0.02275	8340.18	0.13849	8330.6	0.04539
8331.02	0.02199	8331.02	0.06296	8331.02	0.02549	8340.67	0.16309	8331.02	0.05658
8331.41	0.02471	8331.41	0.07566	8331.41	0.02912	8341.2	0.19848	8331.41	0.07154
8331.81	0.02889	8331.81	0.0917	8331.81	0.0338	8341.73	0.24404	8331.81	0.0912
8332.21	0.03285	8332.21	0.10978	8332.21	0.03941	8342	0.27278	8332.21	0.11548
8332.6	0.03688	8332.6	0.12829	8332.6	0.04449	8342.76	0.39044	8332.6	0.14442
8333	0.04022	8333	0.14576	8333	0.04871	8343.23	0.44366	8333	0.17691
8333.4	0.04239	8333.4	0.16083	8333.4	0.0515	8343.69	0.50429	8333.4	0.21116
8333.79	0.04421	8333.79	0.17287	8333.79	0.05262	8344.25	0.60395	8333.79	0.2451
8334.19	0.04458	8334.19	0.18234	8334.19	0.052	8344.75	0.70087	8334.19	0.27663
8334.59	0.04517	8334.59	0.1919	8334.59	0.05065	8345.25	0.80899	8334.59	0.30472
8334.99	0.04641	8334.99	0.2045	8334.99	0.0497	8345.75	0.91642	8334.99	0.32886
8335.4	0.04973	8335.4	0.22408	8335.4	0.05026	8345.98	0.96659	8335.4	0.34996
8335.8	0.05512	8335.8	0.24973	8335.8	0.05278	8346.67	1.12047	8335.8	0.36624
8336.19	0.06256	8336.19	0.28314	8336.19	0.05716	8347.24	1.2283	8336.19	0.37953
8336.59	0.07154	8336.59	0.32299	8336.59	0.06336	8347.7	1.30865	8336.59	0.39063
8336.99	0.08198	8336.99	0.36773	8336.99	0.07112	8348	1.35853	8336.99	0.40052
8337.39	0.09325	8337.39	0.41587	8337.39	0.08046	8348.43	1.44663	8337.39	0.4103
8337.8	0.10661	8337.8	0.46803	8337.8	0.0919	8349.16	1.50797	8337.8	0.42097
8338.2	0.12078	8338.2	0.51777	8338.2	0.10481	8349.63	1.54168	8338.2	0.43214
8338.59	0.13764	8338.59	0.56658	8338.59	0.11971	8350.13	1.5622	8338.59	0.44445
8338.99	0.15841	8338.99	0.61338	8338.99	0.13723	8350.62	1.56641	8338.99	0.45761
8339.39	0.18481	8339.39	0.65798	8339.39	0.15782	8350.89	1.56364	8339.39	0.4715
8339.79	0.21652	8339.79	0.69948	8339.79	0.18237	8351.39	1.54483	8339.79	0.4856
8340.19	0.25347	8340.19	0.73844	8340.19	0.21108	8351.82	1.49853	8340.19	0.4995
8340.6	0.2964	8340.6	0.77427	8340.6	0.24666	8352.52	1.45112	8340.6	0.51383
8341	0.34008	8341	0.80315	8341	0.28643	8352.98	1.41646	8341	0.52752
8341.4	0.38435	8341.4	0.82615	8341.4	0.3315	8353.48	1.37381	8341.4	0.54176
8341.79	0.4271	8341.79	0.84332	8341.79	0.38172	8353.98	1.33375	8341.79	0.55697
8342.19	0.4684	8342.19	0.85653	8342.19	0.43619	8354.45	1.29299	8342.19	0.57363
8342.59	0.50847	8342.59	0.86616	8342.59	0.49444	8354.71	1.27029	8342.59	0.59178
8342.99	0.54979	8342.99	0.87455	8342.99	0.5564	8355.44	1.21464	8342.99	0.61194
8343.38	0.59415	8343.38	0.88079	8343.38	0.62143	8355.91	1.18042	8343.38	0.63395
8343.8	0.64611	8343.8	0.88543	8343.8	0.69015	8356.51	1.14296	8343.8	0.65819
8344.2	0.70273	8344.2	0.88921	8344.2	0.75716	8356.97	1.10579	8344.2	0.68312
8344.6	0.76598	8344.6	0.8929	8344.6	0.8227	8357.47	1.07245	8344.6	0.70905
8344.99	0.83436	8344.99	0.89621	8344.99	0.88602	8357.94	1.05496	8344.99	0.73627
8345.39	0.90578	8345.39	0.89977	8345.39	0.94537	8358.4	1.0365	8345.39	0.76437
8345.79	0.97635	8345.79	0.90397	8345.79	1.00024	8358.9	1.01586	8345.79	0.79302
8346.19	1.04338	8346.19	0.90845	8346.19	1.05037	8359.44	0.99761	8346.19	0.82184
8346.59	1.1037	8346.59	0.91352	8346.59	1.09559	8359.93	0.98286	8346.59	0.85
8346.99	1.15741	8346.99	0.91918	8346.99	1.13566	8360.43	0.96955	8346.99	0.87623
8347.38	1.2069	8347.38	0.92536	8347.38	1.17021	8360.93	0.95854	8347.38	0.89994
8347.8	1.2576	8347.8	0.93247	8347.8	1.20076	8361.47	0.94922	8347.8	0.92117
8348.2	1.30746	8348.2	0.9396	8348.2	1.22444	8361.93	0.94122	8348.2	0.93745
8348.6	1.35841	8348.6	0.94701	8348.6	1.24285	8362.5	0.93354	8348.6	0.94984
8348.99	1.40847	8348.99	0.95452	8348.99	1.25659	8363	0.92787	8348.99	0.95832
8349.39	1.45432	8349.39	0.96194	8349.39	1.26547	8363.47	0.92243	8349.39	0.96355
8349.79	1.49069	8349.79	0.96957	8349.79	1.26973	8364	0.91635	8349.79	0.96608
8350.19	1.51416	8350.19	0.97658	8350.19	1.26994	8364.47	0.91136	8350.19	0.96642
8350.59	1.52101	8350.59	0.9831	8350.59	1.26625	8364.97	0.90617	8350.59	0.96525
8350.99	1.51082	8350.99	0.989	8350.99	1.25927	8365.5	0.90082	8350.99	0.96366
8351.39	1.48487	8351.39	0.99379	8351.39	1.24905	8366.07	0.89476	8351.39	0.96156
8351.79	1.44763	8351.79	0.99795	8351.79	1.23633	8366.53	0.88926	8351.79	0.95946
8352.18	1.4032	8352.18	1.00162	8352.18	1.22186	8367.03	0.88293	8352.18	0.95769
8352.6	1.35374	8352.6	1.00438	8352.6	1.20544	8367.57	0.87623	8352.6	0.95604
8353	1.30604	8353	1.00672	8353	1.18899	8368.07	0.86959	8353	0.95495
8353.4	1.2603	8353.4	1.00836	8353.4	1.17267	8368.63	0.86134	8353.4	0.95506
8353.8	1.21803	8353.8	1.01009	8353.8	1.15631	8369.13	0.85398	8353.8	0.95648
8354.2	1.1806	8354.2	1.01115	8354.2	1.14046	8369.63	0.84294	8354.2	0.95933
8354.59	1.14817	8354.59	1.01199	8354.59	1.12499	8370.13	0.83603	8354.59	0.96396
8354.99	1.12025	8354.99	1.01309	8354.99	1.11017	8370.6	0.82966	8354.99	0.97044
8355.39	1.09601	8355.39	1.01329	8355.39	1.09582	8371.14	0.82177	8355.39	0.97835
8355.79	1.07451	8355.79	1.01346	8355.79	1.0816	8371.67	0.81244	8355.79	0.98782
8356.19	1.05394	8356.19	1.01385	8356.19	1.06789	8372.17	0.8042	8356.19	0.99794
8356.59	1.03259	8356.59	1.01383	8356.59	1.05453	8372.67	0.80012	8356.59	1.00762
8356.99	1.00973	8356.99	1.0135	8356.99	1.04172	8373.2	0.79578	8356.99	1.01664
8357.39	0.985	8357.39	1.01339	8357.39	1.02944	8373.67	0.79193	8357.39	1.02441
8357.79	0.95861	8357.79	1.0131	8357.79	1.01795	8374.17	0.78901	8357.79	1.03026
8358.19	0.93146	8358.19	1.01275	8358.19	1.00751	8374.67	0.78716	8358.19	1.03386
8358.59	0.90495	8358.59	1.01254	8358.59	0.9979	8374.98	0.78642	8358.59	1.03525
8358.99	0.87989	8358.99	1.0122	8358.99	0.98909	8375.68	0.78641	8358.99	1.03471
8359.39	0.85683	8359.39	1.01152	8359.39	0.98159	8376.15	0.78756	8359.39	1.03268
8359.79	0.83709	8359.79	1.0108	8359.79	0.97515	8376.61	0.78961	8359.79	1.02961
8360.19	0.8211	8360.19	1.01004	8360.19	0.9693	8377.15	0.7928	8360.19	1.02555
8360.59	0.80901	8360.59	1.0094	8360.59	0.96444	8377.65	0.79794	8360.59	1.02154
8360.99	0.80096	8360.99	1.00854	8360.99	0.95998	8377.95	0.80072	8360.99	1.01747
8361.39	0.79661	8361.39	1.00778	8361.39	0.95636	8378.42	0.80425	8361.39	1.01325
8361.79	0.79659	8361.79	1.00682	8361.79	0.95302	8378.89	0.80985	8361.79	1.00904
8362.18	0.80053	8362.18	1.00576	8362.18	0.94986	8379.59	0.81936	8362.18	1.00468
8362.58	0.80822	8362.58	1.00448	8362.58	0.94692	8380.09	0.8271	8362.58	1.00042
8362.98	0.81937	8362.98	1.00332	8362.98	0.94431	8380.59	0.83521	8362.98	0.99604
8363.38	0.83298	8363.38	1.00186	8363.38	0.94176	8380.86	0.83986	8363.38	0.99116
8363.78	0.84907	8363.78	1.00055	8363.78	0.93913	8381.3	0.8472	8363.78	0.98587
8364.18	0.86612	8364.18	0.99925	8364.18	0.93664	8381.76	0.86056	8364.18	0.98052
8364.58	0.88217	8364.58	0.99759	8364.58	0.93391	8382.43	0.87209	8364.58	0.97476
8364.98	0.8973	8364.98	0.99618	8364.98	0.93141	8382.93	0.88049	8364.98	0.9692
8365.39	0.91018	8365.39	0.99477	8365.39	0.92869	8383.44	0.89074	8365.39	0.96391
8365.79	0.91995	8365.79	0.99318	8365.79	0.92591	8383.97	0.906	8365.79	0.95946
8366.19	0.92616	8366.19	0.9922	8366.19	0.92278	8384.88	0.92388	8366.19	0.95555
8366.59	0.92916	8366.59	0.99087	8366.59	0.91963	8385.88	0.94473	8366.59	0.95226
8366.99	0.92879	8366.99	0.9892	8366.99	0.9163	8386.95	0.96812	8366.99	0.94962
8367.39	0.9258	8367.39	0.98734	8367.39	0.91267	8387.86	0.9863	8367.39	0.94766
8367.79	0.92039	8367.79	0.9859	8367.79	0.90896	8388.93	1.00638	8367.79	0.94605
8368.19	0.91326	8368.19	0.98416	8368.19	0.90511	8389.9	1.02322	8368.19	0.94497
8368.59	0.90573	8368.59	0.98243	8368.59	0.90093	8390.91	1.03813	8368.59	0.94409
8368.99	0.89755	8368.99	0.98106	8368.99	0.89646	8391.95	1.05228	8368.99	0.94348
8369.39	0.88974	8369.39	0.97966	8369.39	0.8919	8392.92	1.06402	8369.39	0.94292
8369.79	0.88261	8369.79	0.97828	8369.79	0.88728	8393.93	1.07404	8369.79	0.94291
8370.19	0.87586	8370.19	0.97643	8370.19	0.88228	8394.97	1.08103	8370.19	0.94308
8370.59	0.86991	8370.59	0.97517	8370.59	0.87766	8395.98	1.08546	8370.59	0.9436
8370.99	0.86486	8370.99	0.97358	8370.99	0.87313	8397.05	1.08733	8370.99	0.94495
8371.39	0.86004	8371.39	0.97216	8371.39	0.8689	8398.06	1.08712	8371.39	0.9465
8371.79	0.85553	8371.79	0.97059	8371.79	0.86489	8399.1	1.0852	8371.79	0.94887
8372.19	0.85092	8372.19	0.96935	8372.19	0.86115	8400.11	1.08172	8372.19	0.9515
8372.59	0.84633	8372.59	0.96776	8372.59	0.85808	8401.15	1.07706	8372.59	0.9549
8373	0.84132	8373	0.96653	8373	0.85534	8402.13	1.0721	8373	0.95895
8373.4	0.83623	8373.4	0.96487	8373.4	0.8531	8403.14	1.0658	8373.4	0.96323
8373.8	0.83081	8373.8	0.96339	8373.8	0.85126	8404.15	1.05997	8373.8	0.968
8374.2	0.82534	8374.2	0.96162	8374.2	0.85002	8405.19	1.05352	8374.2	0.97317
8374.6	0.82003	8374.6	0.95986	8374.6	0.84939	8406.17	1.04711	8374.6	0.97877
8374.98	0.81523	8374.98	0.95811	8374.98	0.8493	8407.11	1.04012	8374.98	0.98438
8375.39	0.81088	8375.39	0.9562	8375.39	0.84956	8408.12	1.03472	8375.39	0.99012
8375.79	0.80695	8375.79	0.95469	8375.79	0.85026	8409.1	1.02813	8375.79	0.99629
8376.19	0.80361	8376.19	0.95266	8376.19	0.85156	8410.14	1.02285	8376.19	1.00261
8376.59	0.80141	8376.59	0.9513	8376.59	0.85306	8411.05	1.01672	8376.59	1.00908
8376.99	0.79974	8376.99	0.94974	8376.99	0.85506	8411.96	1.01236	8376.99	1.01568
8377.39	0.79946	8377.39	0.94796	8377.39	0.85751	8412.97	1.00629	8377.39	1.02226
8377.79	0.79961	8377.79	0.94632	8377.79	0.86043	8413.92	1.00238	8377.79	1.02895
8378.19	0.80104	8378.19	0.94505	8378.19	0.86349	8414.9	0.99836	8378.19	1.03569
8378.6	0.80343	8378.6	0.94383	8378.6	0.86692	8415.91	0.99468	8378.6	1.04233
8379	0.80661	8379	0.94322	8379	0.87066	8416.89	0.99133	8379	1.04889
8379.4	0.81081	8379.4	0.94238	8379.4	0.87474	8417.87	0.98829	8379.4	1.05499
8379.78	0.81542	8379.78	0.94159	8379.78	0.87881	8418.78	0.98579	8379.78	1.06066
8380.19	0.82068	8380.19	0.94123	8380.19	0.8835	8419.86	0.98314	8380.19	1.06608
8380.59	0.82673	8380.59	0.94093	8380.59	0.88835	8420.91	0.97982	8380.59	1.071
8380.99	0.8328	8380.99	0.94101	8380.99	0.89324	8421.92	0.97795	8380.99	1.07492
8381.39	0.83909	8381.39	0.94135	8381.39	0.8984	8422.9	0.97497	8381.39	1.07845
8381.79	0.84495	8381.79	0.9414	8381.79	0.90365	8424.02	0.97198	8381.79	1.08095
8382.19	0.85104	8382.19	0.94154	8382.19	0.90885	8425	0.9691	8382.19	1.08249
8382.6	0.85674	8382.6	0.942	8382.6	0.91432	8425.98	0.96616	8382.6	1.08331
8383	0.86248	8383	0.94246	8383	0.91979	8426.99	0.96263	8383	1.08317
8384.66	0.88177	8384.66	0.94489	8384.66	0.94258	8428.01	0.95919	8384.66	1.07431
8386.37	0.89632	8386.37	0.94924	8386.37	0.96501	8428.96	0.95624	8386.37	1.0535
8388.09	0.91747	8388.09	0.95523	8388.09	0.98508	8430.11	0.95317	8388.09	1.02496
8389.84	0.95668	8389.84	0.96327	8389.84	1.00238	8431.06	0.9504	8389.84	0.99638
8391.61	1.00608	8391.61	0.9724	8391.61	1.01706	8432.07	0.949	8391.61	0.97192
8393.43	1.05045	8393.43	0.98167	8393.43	1.02811	8433.09	0.94802	8393.43	0.95255
8395.26	1.08168	8395.26	0.98969	8395.26	1.03459	8434.04	0.94756	8395.26	0.94133
8397.12	1.10202	8397.12	0.99684	8397.12	1.0363	8435.12	0.9478	8397.12	0.93825
8399.01	1.11677	8399.01	1.00324	8399.01	1.0345	8436.14	0.94887	8399.01	0.93851
8400.92	1.12023	8400.92	1.00872	8400.92	1.02975	8437.12	0.95047	8400.92	0.93694
8402.87	1.10213	8402.87	1.01255	8402.87	1.02315	8438.11	0.95248	8402.87	0.93422
8404.84	1.06912	8404.84	1.01394	8404.84	1.01569	8439.06	0.95521	8404.84	0.93471
8406.85	1.03334	8406.85	1.01332	8406.85	1.00786	8440.01	0.95769	8406.85	0.94097
8408.87	0.99675	8408.87	1.01115	8408.87	1.00035	8441.03	0.96064	8408.87	0.95115
8410.93	0.96311	8410.93	1.00767	8410.93	0.99291	8441.77	0.9629	8410.93	0.96009
8413	0.93516	8413	1.00375	8413	0.98596	8442.73	0.96606	8413	0.96776
8415.11	0.9084	8415.11	1.00021	8415.11	0.97974	8443.95	0.96949	8415.11	0.97885
8417.25	0.88574	8417.25	0.99635	8417.25	0.97508	8444.63	0.97131	8417.25	0.99344
8419.42	0.87163	8419.42	0.99228	8419.42	0.971	8445.82	0.97452	8419.42	1.00772
8421.6	0.86604	8421.6	0.987	8421.6	0.96722	8446.77	0.97681	8421.6	1.02089
8423.83	0.87071	8423.83	0.98123	8423.83	0.96324	8447.72	0.9789	8423.83	1.03601
8426.06	0.88436	8426.06	0.97488	8426.06	0.95822	8448.64	0.9808	8426.06	1.0535
8428.35	0.90319	8428.35	0.96897	8428.35	0.95319	8449.83	0.98312	8428.35	1.07113
8430.63	0.91924	8430.63	0.96431	8430.63	0.94898	8450.85	0.98484	8430.63	1.08402
8432.97	0.92619	8432.97	0.96065	8432.97	0.94645	8451.91	0.98655	8432.97	1.08711
8435.33	0.92843	8435.33	0.9585	8435.33	0.94619	8452.93	0.98822	8435.33	1.07824
8437.71	0.93127	8437.71	0.95804	8437.71	0.94796	8453.92	0.98967	8437.71	1.06022
8440.12	0.93547	8440.12	0.95907	8440.12	0.95131	8454.7	0.99083	8440.12	1.0386
8442.56	0.94571	8442.56	0.96116	8442.56	0.95506	8455.89	0.99254	8442.56	1.01519
8445.03	0.96499	8445.03	0.96318	8445.03	0.9586	8456.98	0.99405	8445.03	0.99344
8447.51	0.98681	8447.51	0.96502	8447.51	0.96144	8457.97	0.99529	8447.51	0.97805
8450.03	0.99924	8450.03	0.96696	8450.03	0.96375	8458.99	0.99646	8450.03	0.96335
8452.58	0.99647	8452.58	0.96983	8452.58	0.96561	8460.05	0.99756	8452.58	0.94326
8455.16	0.98236	8455.16	0.9741	8455.16	0.9675	8461.04	0.99847	8455.16	0.92125
8457.76	0.95931	8457.76	0.97884	8457.76	0.96911	8462.07	0.99938	8457.76	0.90502
8460.39	0.93072	8460.39	0.98356	8460.39	0.9705	8463.09	1.00018	8460.39	0.90049
8463.06	0.90112	8463.06	0.98747	8463.06	0.97138	8464.08	1.00083	8463.06	0.90699
8465.74	0.87855	8465.74	0.99064	8465.74	0.97207	8465.17	1.00156	8465.74	0.92163
8468.46	0.87402	8468.46	0.99427	8468.46	0.97284	8466.09	1.00217	8468.46	0.94
8471.19	0.89382	8471.19	0.99734	8471.19	0.97376	8467.05	1.00278	8471.19	0.95748
8473.95	0.9286	8473.95	0.99904	8473.95	0.97516	8468.04	1.00347	8473.95	0.96904
8476.76	0.96301	8476.76	0.99945	8476.76	0.97671	8469.1	1.00428	8476.76	0.97109
8479.57	0.981	8479.57	0.99898	8479.57	0.97784	8469.82	1.00487	8479.57	0.96622
8482.42	0.9779	8482.42	0.9975	8482.42	0.97858	8470.98	1.00594	8482.42	0.96354
8485.3	0.96207	8485.3	0.9959	8485.3	0.97842	8471.98	1.00697	8485.3	0.97419
8488.2	0.94701	8488.2	0.99419	8488.2	0.97728	8472.93	1.00802	8488.2	1.00241
8491.14	0.94288	8491.14	0.99114	8491.14	0.97531	8473.89	1.00916	8491.14	1.03726
8494.1	0.95063	8494.1	0.98815	8494.1	0.97255	8474.85	1.01033	8494.1	1.06227
8497.08	0.96163	8497.08	0.98441	8497.08	0.96965	8475.88	1.01163	8497.08	1.07359
8500.09	0.97243	8500.09	0.98131	8500.09	0.96627	8476.8	1.01276	8500.09	1.0769
8503.14	0.97966	8503.14	0.9782	8503.14	0.96302	8477.83	1.01408	8503.14	1.07341
8506.21	0.97956	8506.21	0.97579	8506.21	0.96024	8478.82	1.01527	8506.21	1.05942
8509.3	0.9722	8509.3	0.97426	8509.3	0.95791	8479.82	1.01636	8509.3	1.034
8512.43	0.95712	8512.43	0.97377	8512.43	0.95595	8480.91	1.01743	8512.43	0.9994
8515.58	0.93536	8515.58	0.97294	8515.58	0.95443	8481.87	1.01823	8515.58	0.95782
8518.76	0.9077	8518.76	0.97227	8518.76	0.95322	8482.87	1.01889	8518.76	0.91592
8521.96	0.87845	8521.96	0.97262	8521.96	0.9527	8483.93	1.01944	8521.96	0.88433
8525.19	0.8538	8525.19	0.97288	8525.19	0.95234	8485.99	1.01994	8525.19	0.87249
8528.45	0.84095	8528.45	0.97443	8528.45	0.95236	8487.91	1.0198	8528.45	0.88155
8531.75	0.84397	8531.75	0.97629	8531.75	0.95232	8490.11	1.01892	8531.75	0.90471
8535.06	0.86372	8535.06	0.97984	8535.06	0.95226	8492.17	1.01731	8535.06	0.93048
8538.4	0.89264	8538.4	0.98229	8538.4	0.95204	8494.17	1.01518	8538.4	0.95164
8541.78	0.92078	8541.78	0.98429	8541.78	0.95201	8496.23	1.01271	8541.78	0.96529
8545.17	0.94202	8545.17	0.98535	8545.17	0.95147	8498.2	1.00977	8545.17	0.96964
8548.61	0.95463	8548.61	0.98696	8548.61	0.95112	8500.19	1.00668	8548.61	0.96735
8552.06	0.95784	8552.06	0.98768	8552.06	0.95076	8502.12	1.00414	8552.06	0.96272
8555.53	0.95345	8555.53	0.98811	8555.53	0.9501	8504.05	1.00165	8555.53	0.95725
8559.04	0.94816	8559.04	0.98877	8559.04	0.94984	8506.05	0.99927	8559.04	0.94911
8562.58	0.94095	8562.58	0.98874	8562.58	0.94989	8508.02	0.99724	8562.58	0.94133
8566.15	0.93364	8566.15	0.9885	8566.15	0.94974	8509.95	0.99556	8566.15	0.94409
8569.72	0.92827	8569.72	0.98766	8569.72	0.94995	8512.03	0.9942	8569.72	0.96111
8573.35	0.92489	8573.35	0.98578	8573.35	0.95036	8514	0.99321	8573.35	0.98289
8577	0.92013	8577	0.98375	8577	0.95069	8516.07	0.99241	8577	0.99937
8580.67	0.91384	8580.67	0.98198	8580.67	0.95087	8518.15	0.99191	8580.67	1.00894
8584.36	0.90773	8584.36	0.98008	8584.36	0.95044	8520.19	0.99166	8584.36	1.01118
8588.09	0.90427	8588.09	0.97881	8588.09	0.9497	8522.23	0.99175	8588.09	1.00454
8591.84	0.90523	8591.84	0.97635	8591.84	0.94885	8524.34	0.9922	8591.84	0.98791
8595.63	0.9055	8595.63	0.97469	8595.63	0.94769	8526.35	0.99275	8595.63	0.96434
8599.44	0.90037	8599.44	0.97384	8599.44	0.94579	8528.36	0.99344	8599.44	0.93986
8603.27	0.89071	8603.27	0.97422	8603.27	0.94407	8530.27	0.99407	8603.27	0.92045
8607.14	0.8814	8607.14	0.97506	8607.14	0.94225	8532.25	0.9948	8607.14	0.90921
8611.03	0.87598	8611.03	0.97552	8611.03	0.94022	8534.23	0.99554	8611.03	0.90623
8614.95	0.87535	8614.95	0.97634	8614.95	0.93815	8536.11	0.99623	8614.95	0.90768
8618.9	0.87861	8618.9	0.97751	8618.9	0.93596	8538.09	0.9968	8618.9	0.90825
8622.87	0.88536	8622.87	0.97921	8622.87	0.93421	8540.07	0.99733	8622.87	0.90825
8626.87	0.89391	8626.87	0.97906	8626.87	0.93328	8542.05	0.99773	8626.87	0.90793
8630.9	0.90238	8630.9	0.97976	8630.9	0.93166	8544.07	0.99818	8630.9	0.909
8634.96	0.90919	8634.96	0.97996	8634.96	0.93101	8546.12	0.99854	8634.96	0.91285
8639.03	0.91203	8639.03	0.9812	8639.03	0.9301	8548.15	0.99881	8639.03	0.91886
8643.15	0.91218	8643.15	0.9823	8643.15	0.9296	8550.2	0.99913	8643.15	0.92497
8647.29	0.91079	8647.29	0.98231	8647.29	0.92938	8552.3	0.99934	8647.29	0.92948
8651.45	0.90671	8651.45	0.98251	8651.45	0.92912	8554.28	0.99969	8651.45	0.93265
8655.65	0.89664	8655.65	0.98243	8655.65	0.92891	8556.38	1.00015	8655.65	0.93571
8659.88	0.88253	8659.88	0.98141	8659.88	0.92876	8558.37	1.00065	8659.88	0.93984
8664.12	0.87166	8664.12	0.98064	8664.12	0.92867	8560.33	1.00114	8664.12	0.94513
8668.41	0.8675	8668.41	0.98075	8668.41	0.92817	8562.28	1.00174	8668.41	0.95033
8672.7	0.86847	8672.7	0.98138	8672.7	0.92715	8564.17	1.00235	8672.7	0.95086
8677.03	0.87168	8677.03	0.9819	8677.03	0.92605	8566.24	1.00309	8677.03	0.94573
8681.4	0.87348	8681.4	0.98164	8681.4	0.92523	8568.09	1.00377	8681.4	0.93691
8685.77	0.87175	8685.77	0.98039	8685.77	0.924	8570.12	1.00449	8685.77	0.9264
8690.19	0.86818	8690.19	0.97944	8690.19	0.92302	8572.12	1.0052	8690.19	0.91663
8694.63	0.86791	8694.63	0.97953	8694.63	0.92216	8574.05	1.00589	8694.63	0.91146
8699.11	0.87165	8699.11	0.97947	8699.11	0.92114	8576.08	1.0065	8699.11	0.91102
8703.59	0.87626	8703.59	0.97863	8703.59	0.92052	8578.19	1.00705	8703.59	0.91152
8708.12	0.88043	8708.12	0.97766	8708.12	0.9202	8580.16	1.00748	8708.12	0.90815
8712.67	0.88475	8712.67	0.97715	8712.67	0.91988	8582.23	1.00791	8712.67	0.89947
8717.25	0.8884	8717.25	0.9755	8717.25	0.9195	8584.34	1.0081	8717.25	0.891
8721.85	0.88907	8721.85	0.97454	8721.85	0.91928	8586.31	1.00814	8721.85	0.88885
8726.48	0.88617	8726.48	0.97368	8726.48	0.91892	8588.34	1.00798	8726.48	0.8893
8731.14	0.88139	8731.14	0.97484	8731.14	0.91807	8590.46	1.00775	8731.14	0.88929
8735.82	0.87503	8735.82	0.97664	8735.82	0.91699	8592.32	1.00749	8735.82	0.89028
8740.55	0.86566	8740.55	0.977	8740.55	0.91627	8594.26	1.00714	8740.55	0.89241
8745.3	0.85508	8745.3	0.97736	8745.3	0.91524	8596.41	1.00654	8745.3	0.89486
8750.07	0.84891	8750.07	0.97837	8750.07	0.91404	8598.21	1.00576	8750.07	0.89752
8754.86	0.84902	8754.86	0.9791	8754.86	0.91258	8600.22	1.00529	8754.86	0.90006
8759.68	0.85302	8759.68	0.98	8759.68	0.91111	8602.13	1.00457	8759.68	0.90219
8764.54	0.85751	8764.54	0.98109	8764.54	0.90982	8604.07	1.00365	8764.54	0.90385
8769.41	0.85855	8769.41	0.98064	8769.41	0.9088	8606.19	1.00262	8769.41	0.90558
8774.31	0.85687	8774.31	0.98019	8774.31	0.90793	8608.17	1.00193	8774.31	0.90701
8779.25	0.85514	8779.25	0.97991	8779.25	0.90715	8610.22	1.0012	8779.25	0.90665
8784.22	0.85367	8784.22	0.97961	8784.22	0.90641	8612.16	1.00034	8784.22	0.90396
8789.2	0.85212	8789.2	0.97907	8789.2	0.90595	8614.36	0.99939	8789.2	0.89882
8794.23	0.85112	8794.23	0.97863	8794.23	0.9053	8616.34	0.99842	8794.23	0.89246
8799.27	0.8512	8799.27	0.97876	8799.27	0.90479	8618.33	0.99815	8799.27	0.8873
8804.35	0.85169	8804.35	0.98095	8804.35	0.90379	8620.31	0.99877	8804.35	0.88448
8809.44	0.85192	8809.44	0.98174	8809.44	0.90306	8622.47	0.99779	8809.44	0.88381
8814.56	0.85381	8814.56	0.98277	8814.56	0.9023	8624.46	0.99708	8814.56	0.88373
8819.71	0.85681	8819.71	0.98445	8819.71	0.90145	8626.38	0.99666	8819.71	0.883
8824.9	0.85702	8824.9	0.98618	8824.9	0.90027	8628.4	0.99643	8824.9	0.88058
8830.11	0.85504	8830.11	0.98612	8830.11	0.89963	8630.21	0.99621	8830.11	0.87665
8835.33	0.85209	8835.33	0.9847	8835.33	0.89945	8632.2	0.9961	8835.33	0.87341
8840.6	0.84842	8840.6	0.98634	8840.6	0.89832	8634.16	0.99606	8840.6	0.87055
8845.89	0.84639	8845.89	0.98628	8845.89	0.89737	8637.08	0.99607	8845.89	0.8693
8851.22	0.84368	8851.22	0.9848	8851.22	0.89733	8640.03	0.99642	8851.22	0.86775
8856.56	0.84018	8856.56	0.98427	8856.56	0.89672	8643.06	0.99688	8856.56	0.86634
8861.93	0.83703	8861.93	0.98452	8861.93	0.89561	8646.31	0.99743	8861.93	0.8657
8867.34	0.83525	8867.34	0.98564	8867.34	0.89491	8649.24	0.99802	8867.34	0.86629
8872.76	0.83521	8872.76	0.98709	8872.76	0.89371	8652.41	0.99875	8872.76	0.86778
8878.22	0.83514	8878.22	0.98843	8878.22	0.89262	8655.38	0.99934	8878.22	0.86952
8883.7	0.8336	8883.7	0.98971	8883.7	0.89157	8658.28	0.99987	8883.7	0.87191
8889.22	0.83201	8889.22	0.99099	8889.22	0.89038	8661.25	1.00041	8889.22	0.87425
8894.75	0.83077	8894.75	0.99259	8894.75	0.88955	8664.15	1.00081	8894.75	0.87572
8900.32	0.83106	8900.32	0.99346	8900.32	0.88844	8667.16	1.00095	8900.32	0.87502
8905.91	0.8328	8905.91	0.99377	8905.91	0.88767	8670.03	1.00115	8905.91	0.87188
8911.53	0.83625	8911.53	0.99398	8911.53	0.8873	8673.15	1.00105	8911.53	0.86725
8917.17	0.83902	8917.17	0.9931	8917.17	0.88702	8676.1	1.00074	8917.17	0.86341
8922.86	0.83874	8922.86	0.99288	8922.86	0.88649	8679.15	1.00047	8922.86	0.86077
8928.56	0.83543	8928.56	0.99351	8928.56	0.88579	8682.28	1.00006	8928.56	0.859
8934.28	0.83103	8934.28	0.99375	8934.28	0.88489	8685.41	0.99967	8934.28	0.85772
8940.05	0.82832	8940.05	0.99419	8940.05	0.88415	8688.37	0.99932	8940.05	0.85685
8945.82	0.82725	8945.82	0.99534	8945.82	0.88318	8691.36	0.99916	8945.82	0.85587
8951.65	0.82752	8951.65	0.99587	8951.65	0.88235	8694.28	0.99899	8951.65	0.85441
8957.48	0.8268	8957.48	0.99714	8957.48	0.88152	8697.1	0.99899	8957.48	0.85311
8963.35	0.82448	8963.35	0.99767	8963.35	0.88079	8700.02	0.99899	8963.35	0.85165
8969.24	0.82215	8969.24	0.99757	8969.24	0.88033	8703.06	0.99908	8969.24	0.85
8975.17	0.82124	8975.17	0.99761	8975.17	0.87967	8706.1	0.99918	8975.17	0.84823
8981.1	0.82117	8981.1	0.99812	8981.1	0.8789	8709.14	0.99942	8981.1	0.84707
8987.09	0.82102	8987.09	1.00023	8987.09	0.87807	8712.14	0.99954	8987.09	0.84607
8993.08	0.8207	8993.08	1.00314	8993.08	0.87673	8715.26	0.99966	8993.08	0.84531
8999.12	0.82018	8999.12	1.00505	8999.12	0.87581	8718.24	0.99992	8999.12	0.84501
9005.19	0.81957	9005.19	1.00643	--	--	8721.21	1.00013	9005.19	0.84462
9011.27	0.81935	9011.27	1.00768	--	--	8724.19	1.00042	9011.27	0.8447
9017.39	0.81912	9017.39	1.00853	--	--	8727.06	1.00063	9017.39	0.84495
9023.52	0.81995	9023.52	1.008	--	--	8730.05	1.00091	9023.52	0.84503
9029.69	0.82016	9029.69	1.00745	--	--	8732.96	1.00111	9029.69	0.84455
9035.89	0.81865	9035.89	1.00849	--	--	8735.95	1.0012	9035.89	0.84376
9042.11	0.81657	9042.11	1.00821	--	--	8739.08	1.0013	9042.11	0.8428
9048.36	0.81467	9048.36	1.00946	--	--	8742.07	1.00117	9048.36	0.84162
9054.65	0.81371	9054.65	1.00893	--	--	8745.17	1.00106	9054.65	0.84037
9060.95	0.81301	9060.95	1.00741	--	--	8748.1	1.0008	9060.95	0.83913
9067.28	0.81231	9067.28	1.00752	--	--	8751.2	1.00028	9067.28	0.83803
9073.64	0.8127	9073.64	1.00696	--	--	8754.13	1.00001	9073.64	0.83701
9080.03	0.81276	9080.03	1.00579	--	--	8757.1	0.99969	9080.03	0.83584
9086.45	0.81155	9086.45	1.00599	--	--	8760.07	0.99927	9086.45	0.83475
9092.9	0.8097	9092.9	1.00644	--	--	8762.81	0.99897	9092.9	0.83375
9099.35	0.80848	9099.35	1.0077	--	--	8765.93	0.99849	9099.35	0.83257
9105.86	0.80728	9105.86	1.00783	--	--	8768.94	0.99813	9105.86	0.83111
9112.39	0.80713	9112.39	1.00786	--	--	8771.95	0.99788	9112.39	0.83012
9118.94	0.80631	9118.94	1.00854	--	--	8775.04	0.99765	9118.94	0.82919
9125.51	0.80605	9125.51	1.00949	--	--	8778.1	0.99758	9125.51	0.82809
9132.13	0.80579	9132.13	1.01055	--	--	8781.23	0.99756	9132.13	0.8271
--	--	--	--	--	--	8784.21	0.99749
--	--	--	--	--	--	8787.2	0.9976
--	--	--	--	--	--	8790.18	0.99766
--	--	--	--	--	--	8793.03	0.99772
--	--	--	--	--	--	8795.91	0.99788
--	--	--	--	--	--	8798.87	0.998
--	--	--	--	--	--	8801.75	0.99823
--	--	--	--	--	--	8804.94	0.99844
--	--	--	--	--	--	8807.97	0.99875
--	--	--	--	--	--	8811.09	0.99905
--	--	--	--	--	--	8814.06	0.99927
--	--	--	--	--	--	8817.1	0.99964
--	--	--	--	--	--	8820.07	0.99981
--	--	--	--	--	--	8823.12	0.99954
--	--	--	--	--	--	8825.99	1.00022
--	--	--	--	--	--	8828.85	1.00046
--	--	--	--	--	--	8831.72	1.0005
--	--	--	--	--	--	8834.82	1.00066
--	--	--	--	--	--	8837.87	1.00072
--	--	--	--	--	--	8840.9	1.00073
--	--	--	--	--	--	8844	1.00078
--	--	--	--	--	--	8847.03	1.00071
--	--	--	--	--	--	8850.06	1.00072
--	--	--	--	--	--	8853.13	1.00056
--	--	--	--	--	--	8856.12	1.00038
--	--	--	--	--	--	8859.05	1.0003
--	--	--	--	--	--	8861.94	1.00033
--	--	--	--	--	--	8864.79	1.00043
--	--	--	--	--	--	8867.8	1.00033
--	--	--	--	--	--	8870.84	1.00034
--	--	--	--	--	--	8873.7	1.00024
--	--	--	--	--	--	8877.01	1.00013
--	--	--	--	--	--	8880.1	1.00005
--	--	--	--	--	--	8883.16	1.00007
--	--	--	--	--	--	8886.1	1.00004
--	--	--	--	--	--	8889.16	0.99997
--	--	--	--	--	--	8891.99	0.9996
--	--	--	--	--	--	8894.82	0.99997
--	--	--	--	--	--	8897.81	0.99993
--		--	--	--	--	8900.76	1.00003
--		--	--	--	--	8903.83	1.00007
--		--	--	--	--	8906.83	1.0001
--		--	--	--	--	8909.94	0.99994
--		--	--	--	--	8913.05	1.0001
--		--	--	--	--	8916.13	1.00006
--		--	--	--	--	8919.13	1.00003
--		--	--	--	--	8922.02	1.00011
--		--	--	--	--	8924.95	1.00022
--		--	--	--	--	8927.96	1.00017
--		--	--	--	--	8930.78	1.00031
--		--	--	--	--	8933.8	1.0003
--		--	--	--	--	8937.65	1.00004
--		--	--	--	--	8941.85	1.00022
--		--	--	--	--	8945.83	1.00023
--		--	--	--	--	8950.04	1.00019
--		--	--	--	--	8954.14	1.0002
--		--	--	--	--	8958.05	1.00028
--		--	--	--	--	8961.93	1.00018
--		--	--	--	--	8965.85	1.00007
--		--	--	--	--	8969.73	1.00014
--		--	--	--	--	8973.77	1.00037
--		--	--	--	--	8977.67	1.00027
--		--	--	--	--	8981.95	1.00015
--		--	--	--	--	8986.08	1.00014
--		--	--	--	--	8989.86	1.00007
--		--	--	--	--	8993.96	1.00019
--		--	--	--	--	8997.71	1.00011
--		--	--	--	--	9001.55	1.00025
--		--	--	--	--	9005.7	1.00025
--		--	--	--	--	9009.62	1.00032
--		--	--	--	--	9013.77	1.00018
		--	--	--		9017.85	1.00019
		--	--	--		9021.94	1.00018
		--	--	--		9025.91	1.0003
		--	--	--		9029.85	1.00027
		--	--	--		9033.67	1.00028
				--		9037.62	1.00013
				--		9041.65	1.0002
				--		9045.56	1.00017
				--		9049.79	1.00002
				--		9053.82	0.99985
				--		9057.75	0.9999
				--		9061.79	0.99991
				--		9065.72	0.99972
				--		9069.62	0.99978
				--		9073.51	0.99962
				--		9077.57	0.99949
				--		9081.67	0.99935
				--		9085.7	0.99932
				--		9089.77	0.99922
				--		9093.92	0.99914
				--		9097.76	0.99901
				--		9101.61	0.99888
				--		9105.42	0.99874
				--		9109.46	0.99866
				--		9113.44	0.99855
				--		9117.45	0.99842
				--		9121.59	0.99828
				--		9125.66	0.99815
				--		9129.8	0.99814
				--		9133.63	0.99806

## Sheet: Figire 2d
	NiBDC	S-NiBDC	NiO	NiS	Ni foil
0	0.20841	0.09392	0.37648	0.13528	0.27299
0.03068	0.20851	0.0976	0.39029	0.1657	0.27126
0.06136	0.20935	0.10545	0.4272	0.22782	0.26676
0.09204	0.21234	0.11105	0.47704	0.28901	0.26143
0.12272	0.21891	0.10876	0.52914	0.33436	0.25777
0.1534	0.22945	0.09521	0.57453	0.35668	0.2579
0.18408	0.24282	0.06954	0.60614	0.35289	0.26247
0.21476	0.25646	0.03578	0.61872	0.32339	0.27028
0.24544	0.26724	0.03459	0.60909	0.27245	0.27895
0.27612	0.27226	0.0829	0.57684	0.21043	0.28597
0.3068	0.26959	0.13719	0.52564	0.16114	0.28972
0.33748	0.25904	0.18704	0.46571	0.16479	0.29011
0.36816	0.24302	0.22556	0.41719	0.22235	0.28878
0.39884	0.22758	0.24679	0.4087	0.29519	0.28877
0.42951	0.22244	0.24647	0.45737	0.35875	0.29346
0.46019	0.23667	0.22401	0.5504	0.40024	0.3049
0.49087	0.2713	0.18883	0.66127	0.41217	0.32247
0.52155	0.31857	0.17785	0.76752	0.39057	0.34291
0.55223	0.36793	0.24491	0.85379	0.33468	0.3615
0.58291	0.40981	0.38381	0.91136	0.24689	0.37346
0.61359	0.43656	0.56608	0.9388	0.13318	0.3749
0.64427	0.44291	0.7753	0.94394	0.03243	0.36338
0.67495	0.42688	1.00037	0.94593	0.15456	0.33819
0.70563	0.39194	1.23183	0.9738	0.29806	0.3006
0.73631	0.35176	1.46115	1.0557	0.43184	0.25411
0.76699	0.33684	1.68083	1.20175	0.54581	0.20514
0.79767	0.38416	1.88487	1.39835	0.63335	0.16451
0.82835	0.49905	2.06902	1.61794	0.69288	0.14748
0.85903	0.65753	2.23099	1.82991	0.73037	0.16173
0.88971	0.83511	2.37039	2.00609	0.76194	0.19694
0.92039	1.01301	2.48837	2.12318	0.81352	0.24107
0.95107	1.1761	2.58721	2.16473	0.9123	0.29032
0.98175	1.3119	2.6698	2.12372	1.07186	0.34664
1.01243	1.41081	2.73938	2.00654	1.28603	0.41365
1.04311	1.46719	2.79962	1.83975	1.53559	0.49298
1.07379	1.48105	2.8553	1.68045	1.79688	0.58222
1.10447	1.46054	2.91331	1.62041	2.04606	0.6748
1.13515	1.42523	2.9838	1.74712	2.26086	0.76094
1.16583	1.40854	3.08058	2.06877	2.42142	0.82908
1.1965	1.45346	3.22002	2.51893	2.51113	0.86721
1.22718	1.59532	3.41786	3.02094	2.51727	0.86428
1.25786	1.84215	3.68482	3.51622	2.43169	0.8118
1.28854	2.17506	4.02268	3.96551	2.25127	0.70623
1.31922	2.56349	4.42288	4.34701	1.97813	0.55445
1.3499	2.97654	4.86763	4.6562	1.61993	0.39526
1.38058	3.38669	5.33253	4.9061	1.19089	0.36841
1.41126	3.77019	5.7894	5.12592	0.71949	0.57841
1.44194	4.10695	6.20884	5.35552	0.34036	0.90069
1.47262	4.38044	6.56232	5.6346	0.58989	1.25115
1.5033	4.57781	6.82395	5.98849	1.12858	1.58661
1.53398	4.68992	6.97205	6.41715	1.69542	1.87252
1.56466	4.71151	6.99035	6.8931	2.25052	2.07718
1.59534	4.64109	6.86904	7.36829	2.77749	2.17291
1.62602	4.48088	6.60542	7.78493	3.26705	2.14067
1.6567	4.23653	6.20414	8.08562	3.71445	1.98082
1.68738	3.9168	5.67714	8.22116	4.11823	1.74132
1.71806	3.53311	5.04299	8.15624	4.47894	1.5875
1.74874	3.09907	4.32607	7.87349	4.79783	1.82745
1.77942	2.62989	3.55517	7.37677	5.07537	2.59448
1.8101	2.14182	2.76201	6.69404	5.31024	3.7551
1.84078	1.65155	1.9795	5.88065	5.49876	5.17948
1.87146	1.1756	1.24034	5.02395	5.63506	6.78437
1.90214	0.72987	0.57804	4.24739	5.71176	8.50372
1.93282	0.33059	0.13538	3.69856	5.72121	10.275
1.9635	0.07469	0.49279	3.48039	5.65679	12.0354
1.99418	0.31635	0.82053	3.54528	5.51426	13.722
2.02485	0.52592	1.02558	3.71067	5.29277	15.2734
2.05553	0.66478	1.11156	3.78584	4.99551	16.6325
2.08621	0.73328	1.09741	3.64333	4.62999	17.7482
2.11689	0.73788	1.01923	3.2369	4.2078	18.5785
2.14757	0.69146	0.93679	2.65026	3.74406	19.0923
2.17825	0.61582	0.92944	2.29332	3.25648	19.2706
2.20893	0.54617	1.04751	2.9254	2.76421	19.108
2.23961	0.52912	1.26535	4.55912	2.28658	18.6123
2.27029	0.59157	1.52088	6.74905	1.84177	17.8047
2.30097	0.71238	1.76076	9.23993	1.44548	16.7183
2.33165	0.85145	1.94764	11.8735	1.10974	15.3964
2.36233	0.9771	2.0568	14.5189	0.84196	13.8902
2.39301	1.06829	2.07351	17.0554	0.64438	12.2564
2.42369	1.11157	1.99189	19.3716	0.51496	10.5539
2.45437	1.09943	1.81421	21.3683	0.44998	8.84118
2.48505	1.0296	1.55071	22.9624	0.4454	7.17332
2.51573	0.90502	1.22031	24.0908	0.49293	5.59971
2.54641	0.7346	0.8561	24.7131	0.57725	4.16218
2.57709	0.53709	0.53777	24.8133	0.67976	2.89456
2.60777	0.36044	0.49377	24.4003	0.78252	1.82556
2.63845	0.33371	0.77374	23.5065	0.86982	0.99667
2.66913	0.50234	1.12904	22.1856	0.92883	0.5617
2.69981	0.73487	1.4603	20.509	0.95015	0.69966
2.73049	0.96543	1.73343	18.5615	0.92825	0.98192
2.76117	1.16865	1.93223	16.4359	0.8617	1.19132
2.79184	1.33097	2.04986	14.2281	0.75315	1.30721
2.82252	1.44465	2.08707	12.0311	0.60903	1.34044
2.8532	1.50639	2.0517	9.93061	0.43918	1.30492
2.88388	1.51692	1.95857	8.00013	0.25735	1.21163
2.91456	1.48064	1.82935	6.29701	0.09738	1.06855
2.94524	1.40529	1.69189	4.85899	0.15081	0.88519
2.97592	1.30139	1.57757	3.70067	0.29918	0.68566
3.0066	1.18173	1.51419	2.81034	0.42844	0.54653
3.03728	1.06059	1.51469	2.14979	0.52794	0.61571
3.06796	0.95275	1.57038	1.66303	0.59882	0.90266
3.09864	0.87153	1.65677	1.29723	0.65039	1.29479
3.12932	0.82573	1.74608	1.02673	0.69961	1.7252
3.16	0.81677	1.81561	0.86267	0.76724	2.1567
3.19068	0.839	1.85036	0.82585	0.86934	2.56181
3.22136	0.88345	1.84269	0.89334	1.00965	2.91775
3.25204	0.94162	1.79113	1.00987	1.17991	3.20598
3.28272	1.00676	1.69919	1.14469	1.36571	3.41282
3.3134	1.0732	1.5743	1.31148	1.55172	3.53007
3.34408	1.13531	1.42685	1.55636	1.72461	3.55544
3.37476	1.18693	1.26939	1.92634	1.8744	3.4926
3.40544	1.22139	1.11578	2.43958	1.99516	3.35087
3.43612	1.23205	0.98003	3.08213	2.08523	3.14474
3.4668	1.21304	0.87424	3.82116	2.14716	2.89352
3.49748	1.15998	0.80514	4.61642	2.18707	2.62157
3.52816	1.07057	0.77095	5.4264	2.21346	2.35964
3.55884	0.94495	0.76192	6.21198	2.23539	2.14698
3.58952	0.78584	0.76515	6.93898	2.26027	2.03079
3.62019	0.59847	0.76959	7.5803	2.29194	2.0548
3.65087	0.39043	0.7682	8.11737	2.32968	2.2377
3.68155	0.17276	0.75781	8.54091	2.36862	2.56475
3.71223	0.07441	0.73809	8.85088	2.40134	3.00302
3.74291	0.27762	0.71047	9.05529	2.41989	3.5179
3.77359	0.47431	0.67723	9.16813	2.41778	4.07824
3.80427	0.64566	0.64083	9.20638	2.39135	4.65544
3.83495	0.78383	0.60343	9.18659	2.34053	5.22193
3.86563	0.88365	0.56659	9.12147	2.26905	5.75066
3.89631	0.94258	0.53121	9.01745	2.18407	6.21565
3.92699	0.9607	0.49757	8.87373	2.09515	6.59308
3.95767	0.9408	0.46545	8.68317	2.0126	6.86272
3.98835	0.88819	0.4343	8.43479	1.94529	7.00922
4.01903	0.81059	0.40334	8.11744	1.89829	7.02343
4.04971	0.7179	0.37172	7.7237	1.87142	6.90338
4.08039	0.62206	0.33856	7.25382	1.8594	6.655
4.11107	0.53665	0.30309	6.71951	1.85374	6.29275
4.14175	0.47507	0.26474	6.14779	1.84518	5.84021
4.17243	0.44553	0.22329	5.58514	1.82598	5.33082
4.20311	0.44529	0.17897	5.10024	1.79123	4.80898
4.23379	0.46211	0.13267	4.77896	1.73942	4.33062
4.26447	0.48249	0.0866	4.70004	1.67239	3.96033
4.29515	0.49712	0.04822	4.894	1.59483	3.75849
4.32583	0.50157	0.04641	5.32324	1.51345	3.75657
4.35651	0.4951	0.0802	5.9079	1.43581	3.93854
4.38719	0.47929	0.11841	6.56436	1.36882	4.2516
4.41786	0.45685	0.15288	7.22472	1.31718	4.63426
4.44854	0.43058	0.18113	7.83968	1.2821	5.03549
4.47922	0.40255	0.20208	8.37576	1.26107	5.41918
4.5099	0.37363	0.21541	8.81193	1.24883	5.76179
4.54058	0.34351	0.22151	9.13686	1.23886	6.04864
4.57126	0.31132	0.22132	9.3468	1.22498	6.27082
4.60194	0.2765	0.21631	9.44368	1.20229	6.42294
4.63262	0.23986	0.20828	9.4334	1.16755	6.50174
4.6633	0.20463	0.1991	9.32421	1.11919	6.50533
4.69398	0.17751	0.19033	9.12515	1.05711	6.43301
4.72466	0.16755	0.18289	8.84473	0.98236	6.28537
4.75534	0.17914	0.17674	8.48992	0.897	6.06472
4.78602	0.20637	0.171	8.0655	0.80401	5.7755
4.8167	0.23905	0.16431	7.5739	0.70735	5.4247
4.84738	0.26902	0.15522	7.01551	0.61232	5.02211
4.87806	0.2911	0.14259	6.38939	0.52605	4.58042
4.90874	0.30243	0.12574	5.69425	0.45785	4.11512
4.93942	0.30197	0.10449	4.92962	0.41771	3.6443
4.9701	0.29028	0.07915	4.09704	0.41108	3.18821
5.00078	0.26948	0.05037	3.20141	0.43349	2.76861
5.03146	0.24319	0.01911	2.25345	0.473	2.40723
5.06214	0.21649	0.01381	1.28035	0.51727	2.12266
5.09282	0.19544	0.04674	0.48385	0.55722	1.92472
5.1235	0.18513	0.07887	1.02528	0.58717	1.80881
5.15418	0.18658	0.10913	2.03087	0.60412	1.75543
5.18486	0.19567	0.13664	3.05011	0.60718	1.73758
5.21553	0.20607	0.1607	4.03011	0.59716	1.73027
5.24621	0.21232	0.18081	4.94089	0.57629	1.71589
5.27689	0.2109	0.19669	5.75692	0.54796	1.68493
5.30757	0.20009	0.20821	6.45547	0.51629	1.63443
5.33825	0.17967	0.21542	7.01696	0.48555	1.56592
5.36893	0.15057	0.21846	7.42579	0.45924	1.48358
5.39961	0.11465	0.21759	7.67107	0.43913	1.39278
5.43029	0.0747	0.21309	7.74735	0.42466	1.29901
5.46097	0.03624	0.20524	7.65508	0.41314	1.20713
5.49165	0.02872	0.19431	7.40081	0.40071	1.12097
5.52233	0.06065	0.18051	6.99727	0.38354	1.04326
5.55301	0.09327	0.16399	6.46306	0.35864	0.9757
5.58369	0.11964	0.14488	5.82223	0.32431	0.9191
5.61437	0.13771	0.12323	5.10376	0.28018	0.87338
5.64505	0.14654	0.09913	4.34117	0.22715	0.83751
5.67573	0.14591	0.07272	3.57271	0.16732	0.80938
5.70641	0.13622	0.04427	2.84293	0.10433	0.78583
5.73709	0.11835	0.01479	2.2069	0.04869	0.76298
5.76777	0.09365	0.01956	1.7352	0.05461	0.73685
5.79845	0.06379	0.05145	1.49753	0.10756	0.704
5.82913	0.03119	0.08382	1.49078	0.15992	0.66216
5.85981	0.0133	0.11536	1.60989	0.20396	0.6108
5.89049	0.04362	0.14501	1.74214	0.23688	0.55148
5.92117	0.07671	0.17174	1.82277	0.25724	0.48819
5.95185	0.10701	0.19456	1.82502	0.26448	0.42761
5.98253	0.13291	0.21256	1.74386	0.25881	0.37863
6.0132	0.15328	0.22497	1.58714	0.24118	0.34986
6.04388	0.16732	0.23123	1.37174	0.2131	0.34422
6.07456	0.17451	0.23102	1.12288	0.17658	0.35541
6.10524	0.17466	0.22429	0.8777	0.13397	0.37164
6.13592	0.16785	0.21128	0.69468	0.08778	0.38199
6.1666	0.15454	0.19251	0.64665	0.04058	0.37961
6.19728	0.13554	0.1688	0.74024	0.00558	0.36299
6.22796	0.11211	0.14124	0.89748	0.0476	0.33755
6.25864	0.0863	0.11128	1.05124	0.08448	0.31872
6.28932	0.0619	0.08088	1.16698	0.11463	0.33134
6.32	0.04756	0.05361	1.22815	0.13716	0.39338
6.35068	0.05376	0.03846	1.22735	0.15175	0.49995
6.38136	0.0738	0.04599	1.16274	0.1586	0.63433
6.41204	0.09643	0.0653	1.03627	0.1585	0.78079
6.44272	0.11655	0.08512	0.85276	0.15285	0.9267
6.4734	0.13181	0.10163	0.61952	0.14368	1.06171
6.50408	0.14095	0.11346	0.34789	0.13382	1.17717
6.53476	0.14337	0.12003	0.10384	0.12672	1.26613
6.56544	0.13895	0.12125	0.33125	0.12581	1.32349
6.59612	0.12799	0.11736	0.67195	0.13296	1.34636
6.6268	0.11119	0.10888	1.02059	0.14752	1.33444
6.65748	0.08958	0.09657	1.36198	0.16724	1.29057
6.68816	0.06442	0.08141	1.68446	0.1897	1.22144
6.71884	0.03714	0.06461	1.97735	0.21304	1.13868
6.74952	0.00941	0.0477	2.23085	0.23605	1.05982
6.7802	0.01825	0.03309	2.43636	0.25808	1.00801
6.81087	0.0432	0.0253	2.58677	0.27884	1.00661
6.84155	0.06496	0.02791	2.6768	0.29829	1.06813
6.87223	0.08259	0.03592	2.70327	0.31658	1.18703
6.90291	0.09551	0.04384	2.66527	0.33389	1.34527
6.93359	0.10342	0.04951	2.56428	0.35037	1.52249
6.96427	0.10638	0.05224	2.40418	0.36611	1.70137
6.99495	0.10471	0.05201	2.19124	0.38106	1.86853
7.02563	0.09897	0.04924	1.93425	0.39506	2.01411
7.05631	0.08994	0.04475	1.64507	0.40786	2.13104
7.08699	0.07848	0.03983	1.34058	0.41912	2.21462
7.11767	0.06557	0.03618	1.04835	0.42852	2.2621
7.14835	0.05215	0.03549	0.82099	0.43577	2.27251
7.17903	0.03915	0.03816	0.74644	0.44064	2.24635
7.20971	0.02736	0.04305	0.86888	0.44304	2.18545
7.24039	0.01749	0.04851	1.11631	0.44299	2.09273
7.27107	0.01012	0.05333	1.40859	0.44062	1.97206
7.30175	0.00554	0.05679	1.70318	0.43616	1.82808
7.33243	0.00315	0.05865	1.97779	0.42989	1.66611
7.36311	0.00139	0.05902	2.21854	0.42212	1.49199
7.39379	0.00408	0.05832	2.41553	0.41313	1.31212
7.42447	0.01023	0.05717	2.56126	0.40313	1.13348
7.45515	0.01847	0.05625	2.65031	0.3923	0.96376
7.48583	0.02835	0.05607	2.67934	0.38075	0.8115
7.51651	0.03941	0.05672	2.64731	0.36857	0.68595
7.54719	0.0511	0.05789	2.55584	0.35587	0.59564
7.57787	0.06288	0.05896	2.40933	0.34283	0.54448
7.60854	0.07417	0.05927	2.21528	0.32966	0.52733
7.63922	0.08446	0.05833	1.98443	0.3167	0.53092
7.6699	0.09326	0.05592	1.73101	0.30429	0.54025
7.70058	0.10018	0.05222	1.47338	0.29282	0.54362
7.73126	0.10495	0.04791	1.23488	0.28261	0.53371
7.76194	0.10741	0.0442	1.04411	0.27387	0.5068
7.79262	0.10759	0.04271	0.92963	0.26671	0.46173
7.8233	0.10565	0.0446	0.90293	0.2611	0.3992
7.85398	0.10191	0.04969	0.9443	0.25694	0.3215
7.88466	0.09686	0.05661	1.01699	0.25413	0.23288
7.91534	0.09107	0.06378	1.09039	0.25256	0.1434
7.94602	0.08515	0.06991	1.14765	0.25218	0.09621
7.9767	0.07966	0.0741	1.18374	0.25288	0.15705
8.00738	0.07497	0.07578	1.20232	0.25449	0.26106
8.03806	0.07118	0.07469	1.21313	0.2567	0.37167
8.06874	0.0681	0.07088	1.22905	0.25899	0.48007
8.09942	0.0653	0.06468	1.26235	0.2607	0.58231
8.1301	0.06233	0.05677	1.32052	0.26103	0.6759
8.16078	0.05877	0.04815	1.40388	0.25919	0.75911
8.19146	0.05442	0.04033	1.50625	0.25447	0.83083
8.22214	0.04923	0.03519	1.61785	0.24637	0.8904
8.25282	0.04337	0.03415	1.72839	0.23463	0.9376
8.2835	0.03715	0.03668	1.82905	0.21935	0.97257
8.31418	0.03096	0.04069	1.91332	0.20095	0.99574
8.34486	0.02518	0.04425	1.97709	0.18026	1.00777
8.37554	0.02009	0.04618	2.0184	0.15845	1.00953
8.40621	0.01574	0.04596	2.0369	0.13706	1.00203
8.43689	0.01185	0.04355	2.03334	0.11792	0.98636
8.46757	0.00798	0.03944	2.00912	0.10297	0.96368
8.49825	0.00403	0.03462	1.96599	0.09368	0.93514
8.52893	0.00414	0.03083	1.90605	0.09029	0.90186
8.55961	0.01003	0.03017	1.83189	0.09161	0.86486
8.59029	0.01745	0.03352	1.74707	0.0959	0.82503
8.62097	0.02562	0.0396	1.65658	0.10208	0.78308
8.65165	0.03402	0.04648	1.56726	0.11007	0.73949
8.68233	0.04219	0.05264	1.48774	0.12061	0.69452
8.71301	0.04965	0.05713	1.42744	0.13457	0.6482
8.74369	0.056	0.05938	1.3944	0.1524	0.60035
8.77437	0.06093	0.05916	1.39229	0.17382	0.55062
8.80505	0.06429	0.05652	1.41837	0.19789	0.4986
8.83573	0.06609	0.0518	1.46388	0.22326	0.44384
8.86641	0.06656	0.04564	1.51649	0.24847	0.38597
8.89709	0.06611	0.03911	1.56335	0.27205	0.32477
8.92777	0.06533	0.03372	1.59319	0.29275	0.26024
8.95845	0.0649	0.03123	1.59755	0.30956	0.19265
8.98913	0.06541	0.03243	1.57122	0.32176	0.12271
9.01981	0.0672	0.03625	1.51238	0.32899	0.05256
9.05049	0.07025	0.04079	1.42264	0.33123	0.03168
9.08117	0.07424	0.04454	1.30691	0.32876	0.09957
9.11185	0.07864	0.04656	1.17342	0.32217	0.16979
9.14253	0.08295	0.04633	1.0337	0.31229	0.23715
9.17321	0.08677	0.04363	0.90249	0.30009	0.29972
9.20388	0.08984	0.03849	0.79661	0.28668	0.35594
9.23456	0.09205	0.03112	0.73081	0.27315	0.40443
9.26524	0.09341	0.02186	0.70985	0.26053	0.44412
9.29592	0.09404	0.01119	0.72368	0.24967	0.47425
9.3266	0.09408	0.000438801	0.75306	0.24119	0.49453
9.35728	0.09368	0.01225	0.77929	0.23539	0.50511
9.38796	0.09293	0.0239	0.78903	0.23225	0.5067
9.41864	0.09187	0.0348	0.77466	0.23147	0.50056
9.44932	0.09049	0.04453	0.73308	0.2325	0.48849
9.48	0.08875	0.05272	0.66464	0.23471	0.47277
9.51068	0.08658	0.05913	0.57225	0.23737	0.45603
9.54136	0.08397	0.06363	0.46073	0.23984	0.44092
9.57204	0.08097	0.06618	0.33659	0.24154	0.42975
9.60272	0.07769	0.06687	0.20935	0.2421	0.42396
9.6334	0.0743	0.06584	0.10636	0.24134	0.42379
9.66408	0.07101	0.06333	0.12928	0.23939	0.42822
9.69476	0.06801	0.05964	0.2352	0.23669	0.43537
9.72544	0.06547	0.05511	0.34419	0.23396	0.44293
9.75612	0.06341	0.05014	0.44235	0.23215	0.44873
9.7868	0.06178	0.04516	0.52601	0.23228	0.451
9.81748	0.06045	0.04067	0.59416	0.23514	0.44855
9.84816	0.05923	0.03713	0.64713	0.24109	0.44082
9.87884	0.05797	0.03495	0.68613	0.24987	0.42782
9.90952	0.05659	0.03423	0.71284	0.26064	0.4101
9.9402	0.05509	0.03472	0.72911	0.27219	0.38871
9.97088	0.05355	0.03593	0.73674	0.28313	0.36503

## Sheet: Figure 2f
	S-NiBDC	NiS
2392	0.15964	0.04528
2393	0.14639	0.04682
2394	0.15187	0.04387
2395	0.1281	0.04589
2396	0.13613	0.04181
2397	0.12778	0.0421
2398	0.12058	0.03868
2399	0.11583	0.03674
2400	0.11377	0.03245
2401	0.1165	0.03533
2402	0.10433	0.03164
2403	0.10766	0.02947
2404	0.10766	0.02996
2405	0.08232	0.02794
2406	0.09416	0.03026
2407	0.09303	0.03018
2408	0.08437	0.02578
2409	0.07313	0.02493
2410	0.06818	0.02518
2411	0.07403	0.02094
2412	0.07117	0.02167
2413	0.0683	0.01847
2414	0.05872	0.01703
2415	0.06431	0.01702
2416	0.06002	0.01376
2417	0.04847	0.01442
2418	0.04589	0.0128
2419	0.0458	0.01224
2420	0.03913	0.0102
2421	0.03644	0.01182
2422	0.03925	0.01041
2423	0.01464	0.00387
2424	0.02837	0.00708
2425	0.03118	0.00719
2426	0.02584	0.00578
2427	0.02974	0.00656
2428	0.01831	0.00567
2429	0.02276	0.005
2430	0.0151	0.00283
2431	0.01931	0.00277
2432	0.0102	0.00417
2433	0.01227	0.000957276
2434	0.01314	0.00302
2435	0.00676	-0.000451669
2436	0.01201	-0.000540418
2437	0.00857	0.000364276
2438	0.00866	0.00013522
2439	0.00894	0.000484891
2440	0.00825	0.00212
2441	0.00767	0.00155
2442	0.00358	-0.000249791
2443	0.00339	-0.00119
2444	-0.00161	0.00144
2445	0.000429244	-0.00115
2446	-5.17093e-05	0.00141
2447	0.00319	-0.000530399
2448	-0.00629	-0.00104
2449	0.00246	-0.000971494
2450	-0.00339	-0.000361708
2451	0.00097415	-0.00079187
2452	0.00222	0.000422616
2453	-0.000444355	-0.000587477
2454	-0.000438048	0.00115
2455	-0.00221	0.000642539
2456	-0.00251	0.000248145
2457	-0.000690169	0.00137
2457.1	0.00118	0.00224
2457.2	0.000906003	0.00356
2457.3	-0.00111	0.0032
2457.4	-0.00283	0.00374
2457.5	-0.00282	0.00286
2457.6	-0.000753973	0.0028
2457.7	0.00409	0.00325
2457.8	-0.000187844	0.00325
2457.9	0.000412906	0.00293
2458	-0.000998255	0.00325
2458.1	0.000362637	0.00345
2458.2	0.000214594	0.00452
2458.3	0.000269912	0.00248
2458.4	0.00192	0.00398
2458.5	0.00276	0.00351
2458.6	0.00153	0.00493
2458.7	-0.000721657	0.0041
2458.8	-0.00342	0.00475
2458.9	0.00101	0.00443
2459	-0.00174	0.0047
2459.1	-0.000951387	0.00443
2459.2	0.00354	0.00643
2459.3	0.00142	0.00441
2459.4	-0.00129	0.00445
2459.5	0.000174637	0.00534
2459.6	-0.00154	0.00657
2459.7	0.000696418	0.00583
2459.8	0.00288	0.00599
2459.9	-0.000983425	0.0063
2460	0.000804997	0.00568
2460.1	0.00206	0.00655
2460.2	0.000678823	0.00559
2460.3	0.00353	0.00624
2460.4	0.00235	0.00719
2460.5	0.000801439	0.00713
2460.6	0.003	0.00673
2460.7	0.0012	0.00747
2460.8	0.00279	0.00825
2460.9	0.00134	0.00873
2461	0.00444	0.00826
2461.1	0.00499	0.00869
2461.2	0.00557	0.01
2461.3	-0.000181354	0.00939
2461.4	0.00455	0.00909
2461.5	0.00596	0.00854
2461.6	0.00269	0.01116
2461.7	0.00397	0.01072
2461.8	9.98981e-05	0.01038
2461.9	0.00347	0.01019
2462	0.00198	0.01168
2462.1	0.00413	0.01206
2462.2	0.00375	0.011
2462.3	0.00186	0.01273
2462.4	0.00421	0.01252
2462.5	0.00417	0.0115
2462.6	0.00639	0.01272
2462.7	0.00844	0.01249
2462.8	0.00368	0.01352
2462.9	0.00445	0.01328
2463	0.00679	0.01473
2463.1	0.00684	0.01449
2463.2	0.00782	0.01474
2463.3	0.00677	0.01554
2463.4	0.00815	0.0147
2463.5	0.00754	0.01521
2463.6	0.00549	0.01609
2463.7	0.01022	0.01603
2463.8	0.01054	0.01719
2463.9	0.00766	0.01889
2464	0.01003	0.01904
2464.1	0.00715	0.01783
2464.2	0.01113	0.0192
2464.3	0.00816	0.02104
2464.4	0.00729	0.02062
2464.5	0.0114	0.02058
2464.6	0.01124	0.01546
2464.7	0.01176	0.01359
2464.8	0.01242	0.01551
2464.9	0.01176	0.01601
2465	0.01041	0.0177
2465.1	0.01307	0.01702
2465.2	0.01057	0.01842
2465.3	0.01426	0.01855
2465.4	0.01047	0.01856
2465.5	0.01288	0.02051
2465.6	0.01494	0.02181
2465.7	0.01516	0.0207
2465.8	0.01609	0.02126
2465.9	0.01421	0.02353
2466	0.01525	0.0235
2466.1	0.01536	0.02527
2466.2	0.01634	0.02647
2466.3	0.016	0.02698
2466.4	0.01472	0.02816
2466.5	0.01685	0.02869
2466.6	0.01867	0.03035
2466.7	0.02088	0.03277
2466.8	0.02041	0.03513
2466.9	0.02048	0.03553
2467	0.02598	0.03733
2467.1	0.02466	0.03829
2467.2	0.02483	0.04077
2467.3	0.0268	0.04131
2467.4	0.02672	0.04561
2467.5	0.02315	0.04628
2467.6	0.02694	0.05007
2467.7	0.02941	0.05091
2467.8	0.02973	0.05483
2467.9	0.03499	0.05581
2468	0.0357	0.05988
2468.1	0.03532	0.06189
2468.2	0.0349	0.06805
2468.3	0.03752	0.07276
2468.4	0.0396	0.07554
2468.5	0.04256	0.0802
2468.6	0.04495	0.08602
2468.7	0.05043	0.09283
2468.8	0.04869	0.10048
2468.9	0.05452	0.10774
2469	0.05173	0.11552
2469.1	0.05758	0.12535
2469.2	0.06405	0.13671
2469.3	0.06627	0.14775
2469.4	0.07431	0.16503
2469.5	0.08069	0.18321
2469.6	0.08296	0.203
2469.7	0.09255	0.22555
2469.8	0.10711	0.25682
2469.9	0.11383	0.29308
2470	0.12694	0.33543
2470.1	0.14515	0.3904
2470.2	0.16238	0.45978
2470.3	0.18876	0.53991
2470.4	0.21426	0.62973
2470.5	0.23896	0.73202
2470.6	0.26966	0.84611
2470.7	0.30108	0.95085
2470.8	0.33458	1.05155
2470.9	0.35704	1.13593
2471	0.38206	1.20721
2471.1	0.40372	1.24597
2471.2	0.43503	1.28791
2471.3	0.47061	1.29702
2471.4	0.48452	1.2864
2471.5	0.5338	1.27266
2471.6	0.56895	1.24665
2471.7	0.58548	1.21423
2471.8	0.62834	1.17344
2471.9	0.64764	1.13075
2472	0.65823	1.09081
2472.1	0.66904	1.04497
2472.2	0.67863	0.99511
2472.3	0.67768	0.95314
2472.4	0.69205	0.9011
2472.5	0.69551	0.85697
2472.6	0.7119	0.81616
2472.7	0.73511	0.77627
2472.8	0.77556	0.74203
2472.9	0.80398	0.70697
2473	0.8419	0.67758
2473.1	0.8763	0.64639
2473.2	0.92156	0.62374
2473.3	0.97554	0.5955
2473.4	0.99012	0.57613
2473.5	1.04831	0.55985
2473.6	1.06549	0.54428
2473.7	1.11309	0.52914
2473.8	1.13246	0.51693
2473.9	1.14616	0.51069
2474	1.13858	0.50509
2474.1	1.12477	0.50073
2474.2	1.09129	0.50681
2474.3	1.04663	0.50751
2474.4	0.99292	0.51015
2474.5	0.92233	0.5195
2474.6	0.8557	0.52971
2474.7	0.78564	0.53957
2474.8	0.72754	0.55527
2474.9	0.67655	0.57161
2475	0.62511	0.5917
2475.1	0.58711	0.60792
2475.2	0.5554	0.63236
2475.3	0.52355	0.66038
2475.4	0.51193	0.68191
2475.5	0.4947	0.71313
2475.6	0.48917	0.73846
2475.7	0.47875	0.75586
2475.8	0.47689	0.77853
2475.9	0.47652	0.79814
2476	0.46804	0.82264
2476.1	0.466	0.83472
2476.2	0.47468	0.85674
2476.3	0.48452	0.86835
2476.4	0.48734	0.88302
2476.5	0.50474	0.90196
2476.6	0.51114	0.9031
2476.7	0.52732	0.92948
2476.8	0.54199	0.93612
2476.9	0.5553	0.94734
2477	0.57064	0.95218
2477.1	0.58696	0.96431
2477.2	0.5828	0.98217
2477.3	0.60498	0.98714
2477.4	0.60437	0.99783
2477.5	0.62132	1.00683
2477.6	0.63454	1.02025
2477.7	0.65656	1.02861
2477.8	0.66371	1.03814
2477.9	0.69403	1.04376
2478	0.70247	1.05426
2478.1	0.72348	1.06255
2478.2	0.74816	1.06308
2478.3	0.7694	1.07065
2478.4	0.8094	1.07617
2478.5	0.84703	1.07645
2478.6	0.88051	1.08407
2478.7	0.90878	1.08811
2478.8	0.92547	1.08887
2478.9	0.93948	1.08806
2479	0.94587	1.09
2479.1	0.95975	1.10043
2479.2	0.95184	1.10046
2479.3	0.92931	1.10774
2479.4	0.93128	1.09929
2479.5	0.92649	1.10487
2479.6	0.89974	1.11507
2479.7	0.90239	1.11348
2479.8	0.89416	1.12474
2479.9	0.90857	1.11811
2480	0.8994	1.1228
2480.1	0.89964	1.1256
2480.2	0.89299	1.1288
2480.3	0.90799	1.1256
2480.4	0.91651	1.12435
2480.5	0.92995	1.13216
2480.6	0.94541	1.12775
2480.7	0.94997	1.13136
2480.8	0.97485	1.13083
2480.9	1.00653	1.12828
2481	1.03005	1.13281
2481.1	1.05687	1.12744
2481.2	1.0937	1.12977
2481.3	1.13468	1.13237
2481.4	1.19828	1.14344
2481.5	1.244	1.14451
2481.6	1.28593	1.14542
2481.7	1.33733	1.14815
2481.8	1.41178	1.14662
2481.9	1.4721	1.15309
2482	1.5377	1.16075
2482.1	1.59701	1.16038
2482.2	1.67457	1.16873
2482.3	1.74617	1.17113
2482.4	1.83512	1.18212
2482.5	1.95007	1.20413
2482.6	2.05554	1.21487
2482.7	2.15605	1.22825
2482.8	2.23286	1.24182
2482.9	2.33308	1.25712
2483	2.38392	1.26538
2483.1	2.40884	1.26808
2483.2	2.39741	1.27387
2483.3	2.39094	1.27011
2483.4	2.36723	1.25535
2483.5	2.31523	1.25253
2483.6	2.23368	1.24248
2483.7	2.15981	1.22652
2483.8	2.04554	1.21611
2483.9	1.94748	1.19561
2484	1.85638	1.18109
2484.1	1.76306	1.15977
2484.2	1.66275	1.13872
2484.3	1.59294	1.12226
2484.4	1.50537	1.10948
2484.5	1.42651	1.09273
2484.6	1.36664	1.08375
2484.7	1.30739	1.07591
2484.8	1.24735	1.06711
2484.9	1.20657	1.05988
2485	1.18953	1.04701
2485.1	1.13158	1.04304
2485.2	1.11845	1.03084
2485.3	1.08284	1.02903
2485.4	1.06779	1.02467
2485.5	1.0522	1.02724
2485.6	1.02679	1.01244
2485.7	1.01267	1.00894
2485.8	1.0258	1.01567
2485.9	1.01071	1.01618
2486	1.00055	1.01289
2486.1	1.00328	1.01274
2486.2	1.00299	1.0114
2486.3	0.98376	1.01836
2486.4	1.00011	1.01266
2486.5	0.98282	1.00867
2486.6	0.99266	1.0163
2486.7	0.98201	1.017
2486.8	0.98925	1.00949
2486.9	0.98092	1.01405
2487	0.98786	1.015
2488	0.98726	1.02405
2489	0.97174	1.024
2490	0.97064	1.02194
2491	0.98529	1.01854
2492	0.9875	1.00193
2493	1.03543	0.99362
2494	1.04127	0.98447
2495	1.03451	0.97222
2496	1.05773	0.97991
2497	1.10027	0.97928
2498	1.10375	0.97374
2499	1.12689	0.97945
2500	1.11441	0.97636
2501	1.1122	0.98192
2502	1.05947	0.97754
2503	1.04243	0.98518
2504	1.0148	0.98727
2505	1.00554	0.99007
2506	0.99107	1.0002
2507	0.95699	1.0134
2508	0.95843	1.0188
2509	0.93889	1.03678
2510	0.95433	1.03901
2511	0.94714	1.04713
2512	0.924	1.03243
2513	0.9396	1.04128
2514	0.95132	1.04264
2515	0.93912	1.0332
2516	0.94803	1.03034
2517	0.95209	1.03566
2518	0.95034	1.02024
2519	0.95968	1.0192
2520	0.97102	1.00734
2521	0.97097	1.01261
2522	0.96454	0.99816
2523	0.96359	0.98746
2524	0.98351	0.97045
2525	1.00131	0.95978
2526	1.01253	0.95381
2527	1.0452	0.95014
2528	0.99762	0.95617
2529	1.00499	0.95234
2530	1.00731	0.95185
2531	0.98456	0.94719
2532	0.98974	0.95829
2533	0.97897	0.95477
2534	0.97138	0.95631
2535	0.9471	0.95777
2536	0.96198	0.96797
2537	0.95321	0.96379
2538	0.94996	0.96402
2539	0.972	0.97386
2540	0.97574	0.98886
2541	0.96857	0.99973
2542	0.98698	1.00955
2543	0.98322	1.00159
2544	0.99052	1.00868
2545	1.0037	1.00569
2546	0.98937	0.99363
2547	0.99524	0.99341
2548	0.9925	1.00555
2549	0.98615	1.01013
2550	0.97797	1.00726
2551	1.00016	1.0042
2552	0.9988	1.0097
2553	1.01619	1.02308
2554	1.01314	1.02045
2555	1.03193	1.02067
2556	1.02152	1.02371
2557	1.0261	1.02475
2558	1.03326	1.02997
2559	1.03042	1.03211
2560	1.02117	1.02557
2561	1.02452	1.01358
2562	1.0074	1.01974
2563	1.03718	1.01526
2564	1.02566	1.0165
2565	1.03196	1.00861
2566	1.01538	1.0063
2567	1.02541	1.00036
2568	1.01997	0.98869
2569	1.01713	0.99361
2570	1.02159	0.99469
2571	1.0248	0.98438
2572	1.00902	0.99151

## Sheet: Figure 2g
0	0.09392	0.11589
0.03068	0.0976	0.12708
0.06136	0.10545	0.15104
0.09204	0.11105	0.17233
0.12272	0.10876	0.18107
0.1534	0.09521	0.17348
0.18408	0.06954	0.15256
0.21476	0.03578	0.13337
0.24544	0.03459	0.14602
0.27612	0.0829	0.20228
0.3068	0.13719	0.2826
0.33748	0.18704	0.36822
0.36816	0.22556	0.4467
0.39884	0.24679	0.50943
0.42951	0.24647	0.55109
0.46019	0.22401	0.57046
0.49087	0.18883	0.57147
0.52155	0.17785	0.56434
0.55223	0.24491	0.56502
0.58291	0.38381	0.59009
0.61359	0.56608	0.64722
0.64427	0.7753	0.73001
0.67495	1.00037	0.82296
0.70563	1.23183	0.90915
0.73631	1.46115	0.97491
0.76699	1.68083	1.01229
0.79767	1.88487	1.02114
0.82835	2.06902	1.01181
0.85903	2.23099	1.00738
0.88971	2.37039	1.04115
0.92039	2.48837	1.14291
0.95107	2.58721	1.32087
0.98175	2.6698	1.55968
1.01243	2.73938	1.83353
1.04311	2.79962	2.11717
1.07379	2.8553	2.39073
1.10447	2.91331	2.64168
1.13515	2.9838	2.86617
1.16583	3.08058	3.07
1.1965	3.22002	3.26839
1.22718	3.41786	3.4836
1.25786	3.68482	3.73949
1.28854	4.02268	4.0541
1.31922	4.42288	4.43312
1.3499	4.86763	4.86729
1.38058	5.33253	5.33441
1.41126	5.7894	5.80385
1.44194	6.20884	6.24138
1.47262	6.56232	6.61316
1.5033	6.82395	6.88868
1.53398	6.97205	7.04295
1.56466	6.99035	7.05793
1.59534	6.86904	6.92351
1.62602	6.60542	6.63791
1.6567	6.20414	6.20767
1.68738	5.67714	5.64709
1.71806	5.04299	4.97727
1.74874	4.32607	4.22482
1.77942	3.55517	3.42019
1.8101	2.76201	2.59594
1.84078	1.9795	1.78483
1.87146	1.24034	1.01836
1.90214	0.57804	0.32895
1.93282	0.13538	0.29597
1.9635	0.49279	0.78046
1.99418	0.82053	1.15016
2.02485	1.02558	1.39692
2.05553	1.11156	1.52403
2.08621	1.09741	1.54159
2.11689	1.01923	1.46555
2.14757	0.93679	1.31682
2.17825	0.92944	1.12067
2.20893	1.04751	0.90714
2.23961	1.26535	0.71302
2.27029	1.52088	0.58261
2.30097	1.76076	0.54812
2.33165	1.94764	0.58888
2.36233	2.0568	0.6505
2.39301	2.07351	0.69343
2.42369	1.99189	0.69977
2.45437	1.81421	0.66517
2.48505	1.55071	0.59337
2.51573	1.22031	0.4936
2.54641	0.8561	0.37994
2.57709	0.53777	0.27382
2.60777	0.49377	0.2111
2.63845	0.77374	0.22289
2.66913	1.12904	0.27838
2.69981	1.4603	0.33349
2.73049	1.73343	0.36854
2.76117	1.93223	0.3773
2.79184	2.04986	0.3601
2.82252	2.08707	0.32178
2.8532	2.0517	0.27139
2.88388	1.95857	0.22337
2.91456	1.82935	0.1976
2.94524	1.69189	0.20716
2.97592	1.57757	0.24142
3.0066	1.51419	0.28013
3.03728	1.51469	0.30954
3.06796	1.57038	0.32277
3.09864	1.65677	0.31741
3.12932	1.74608	0.29422
3.16	1.81561	0.25656
3.19068	1.85036	0.21049
3.22136	1.84269	0.16564
3.25204	1.79113	0.13683
3.28272	1.69919	0.13748
3.3134	1.5743	0.16132
3.34408	1.42685	0.19069
3.37476	1.26939	0.21379
3.40544	1.11578	0.22518
3.43612	0.98003	0.22302
3.4668	0.87424	0.20786
3.49748	0.80514	0.18204
3.52816	0.77095	0.14973
3.55884	0.76192	0.11735
3.58952	0.76515	0.09484
3.62019	0.76959	0.0923
3.65087	0.7682	0.10707
3.68155	0.75781	0.12672
3.71223	0.73809	0.14246
3.74291	0.71047	0.15018
3.77359	0.67723	0.14849
3.80427	0.64083	0.13762
3.83495	0.60343	0.119
3.86563	0.56659	0.0951
3.89631	0.53121	0.0697
3.92699	0.49757	0.0494
3.95767	0.46545	0.04483
3.98835	0.4343	0.05645
4.01903	0.40334	0.07205
4.04971	0.37172	0.08446
4.08039	0.33856	0.09106
4.11107	0.30309	0.09111
4.14175	0.26474	0.08488
4.17243	0.22329	0.07331
4.20311	0.17897	0.05785
4.23379	0.13267	0.04047
4.26447	0.0866	0.02426
4.29515	0.04822	0.01721
4.32583	0.04641	0.02502
4.35651	0.0802	0.03594
4.38719	0.11841	0.04437
4.41786	0.15288	0.04897
4.44854	0.18113	0.0495
4.47922	0.20208	0.04626
4.5099	0.21541	0.03989
4.54058	0.22151	0.03126
4.57126	0.22132	0.02135
4.60194	0.21631	0.0112
4.63262	0.20828	0.00253
4.6633	0.1991	0.00725
4.69398	0.19033	0.01347
4.72466	0.18289	0.01759
4.75534	0.17674	0.0195
4.78602	0.171	0.01939
4.8167	0.16431	0.01771
4.84738	0.15522	0.01519
4.87806	0.14259	0.01279
4.90874	0.12574	0.01164
4.93942	0.10449	0.01214
4.9701	0.07915	0.01354
5.00078	0.05037	0.01477
5.03146	0.01911	0.01517
5.06214	0.01381	0.01447
5.09282	0.04674	0.01265
5.1235	0.07887	0.00992
5.15418	0.10913	0.00667
5.18486	0.13664	0.00385
5.21553	0.1607	0.00406
5.24621	0.18081	0.00672
5.27689	0.19669	0.00937
5.30757	0.20821	0.01131
5.33825	0.21542	0.0123
5.36893	0.21846	0.01228
5.39961	0.21759	0.01128
5.43029	0.21309	0.00946
5.46097	0.20524	0.00705
5.49165	0.19431	0.00442
5.52233	0.18051	0.00259
5.55301	0.16399	0.00363
5.58369	0.14488	0.00593
5.61437	0.12323	0.00808
5.64505	0.09913	0.00972
5.67573	0.07272	0.01075
5.70641	0.04427	0.01113
5.73709	0.01479	0.0109
5.76777	0.01956	0.01013
5.79845	0.05145	0.00895
5.82913	0.08382	0.00754
5.85981	0.11536	0.00612
5.89049	0.14501	0.00506
5.92117	0.17174	0.00477
5.95185	0.19456	0.00534
5.98253	0.21256	0.0064
6.0132	0.22497	0.00756
6.04388	0.23123	0.00859
6.07456	0.23102	0.0094
6.10524	0.22429	0.00995
6.13592	0.21128	0.01026
6.1666	0.19251	0.01041
6.19728	0.1688	0.01047
6.22796	0.14124	0.01054
6.25864	0.11128	0.01069
6.28932	0.08088	0.01094
6.32	0.05361	0.01128
6.35068	0.03846	0.01167
6.38136	0.04599	0.01204
6.41204	0.0653	0.01239
6.44272	0.08512	0.0127
6.4734	0.10163	0.01301
6.50408	0.11346	0.01335
6.53476	0.12003	0.01376
6.56544	0.12125	0.01422
6.59612	0.11736	0.01469
6.6268	0.10888	0.01509
6.65748	0.09657	0.01534
6.68816	0.08141	0.01537
6.71884	0.06461	0.01514
6.74952	0.0477	0.01467
6.7802	0.03309	0.01402
6.81087	0.0253	0.01329
6.84155	0.02791	0.01262
6.87223	0.03592	0.0121
6.90291	0.04384	0.0118
6.93359	0.04951	0.01167
6.96427	0.05224	0.0116
6.99495	0.05201	0.01145
7.02563	0.04924	0.01111
7.05631	0.04475	0.01053
7.08699	0.03983	0.00975
7.11767	0.03618	0.00889
7.14835	0.03549	0.00818
7.17903	0.03816	0.00788
7.20971	0.04305	0.00814
7.24039	0.04851	0.00885
7.27107	0.05333	0.00976
7.30175	0.05679	0.01058
7.33243	0.05865	0.01111
7.36311	0.05902	0.01121
7.39379	0.05832	0.01084
7.42447	0.05717	0.00999
7.45515	0.05625	0.00874
7.48583	0.05607	0.00722
7.51651	0.05672	0.00567
7.54719	0.05789	0.00447
7.57787	0.05896	0.0041
7.60854	0.05927	0.00467
7.63922	0.05833	0.00565
7.6699	0.05592	0.00658
7.70058	0.05222	0.00724
7.73126	0.04791	0.00752
7.76194	0.0442	0.00742
7.79262	0.04271	0.007
7.8233	0.0446	0.00638
7.85398	0.04969	0.00573
7.88466	0.05661	0.00527
7.91534	0.06378	0.00519
7.94602	0.06991	0.00551
7.9767	0.0741	0.00607
8.00738	0.07578	0.00666
8.03806	0.07469	0.00712
8.06874	0.07088	0.00735
8.09942	0.06468	0.00729
8.1301	0.05677	0.00692
8.16078	0.04815	0.00627
8.19146	0.04033	0.00538
8.22214	0.03519	0.00432
8.25282	0.03415	0.00319
8.2835	0.03668	0.00221
8.31418	0.04069	0.00179
8.34486	0.04425	0.00224
8.37554	0.04618	0.00307
8.40621	0.04596	0.00389
8.43689	0.04355	0.00454
8.46757	0.03944	0.00496
8.49825	0.03462	0.00514
8.52893	0.03083	0.00507
8.55961	0.03017	0.00479
8.59029	0.03352	0.00437
8.62097	0.0396	0.00388
8.65165	0.04648	0.00346
8.68233	0.05264	0.00324
8.71301	0.05713	0.00329
8.74369	0.05938	0.00356
8.77437	0.05916	0.00393
8.80505	0.05652	0.00426
8.83573	0.0518	0.00448
8.86641	0.04564	0.00453
8.89709	0.03911	0.00442
8.92777	0.03372	0.00416
8.95845	0.03123	0.0038
8.98913	0.03243	0.00342
9.01981	0.03625	0.00311
9.05049	0.04079	0.00297
9.08117	0.04454	0.00303
9.11185	0.04656	0.00325
9.14253	0.04633	0.00354
9.17321	0.04363	0.0038
9.20388	0.03849	0.00398
9.23456	0.03112	0.00406
9.26524	0.02186	0.00402
9.29592	0.01119	0.00388
9.3266	0.000438801	0.00365
9.35728	0.01225	0.00337
9.38796	0.0239	0.00304
9.41864	0.0348	0.0027
9.44932	0.04453	0.00236
9.48	0.05272	0.00204
9.51068	0.05913	0.00174
9.54136	0.06363	0.00146
9.57204	0.06618	0.00121
9.60272	0.06687	0.00101
9.6334	0.06584	0.000845099
9.66408	0.06333	0.000742665
9.69476	0.05964	0.000700236
9.72544	0.05511	0.000704177
9.75612	0.05014	0.000732314
9.7868	0.04516	0.000765419
9.81748	0.04067	0.00079112
9.84816	0.03713	0.000801814
9.87884	0.03495	0.000791746
9.90952	0.03423	0.000755743
9.9402	0.03472	0.000690407
9.97088	0.03593	0.000598569

## Sheet: Figure 3a
S-NiBDC		Pt/C
0.22987	0.93296	0.19244	0.0982
0.22888	0.90553	0.19145	0.08573
0.22789	0.89314	0.19046	0.09441
0.2269	0.85368	0.18945	0.12219
0.22592	0.81321	0.18846	0.11175
0.22493	0.78978	0.18748	0.09224
0.22394	0.76737	0.18647	0.11601
0.22294	0.75899	0.18549	0.08644
0.22196	0.72153	0.1845	0.07197
0.22097	0.6941	0.18351	0.06957
0.21998	0.66466	0.18251	0.07423
0.21899	0.65227	0.18152	0.07283
0.218	0.63788	0.18053	0.06038
0.21701	0.61446	0.17953	0.07508
0.21602	0.59204	0.17854	0.06262
0.21503	0.57263	0.17755	0.06626
0.21404	0.55724	0.17656	0.06185
0.21304	0.54886	0.17556	0.05845
0.21205	0.52845	0.17457	0.07216
0.21106	0.51105	0.17358	0.05868
0.21006	0.51069	0.17258	0.06232
0.20907	0.50833	0.1716	0.03678
0.20808	0.47688	0.17061	0.02433
0.20709	0.45247	0.16961	0.032
0.2061	0.44208	0.16861	0.04167
0.2051	0.43771	0.16763	0.01815
0.2041	0.43335	0.16664	0.01071
0.20311	0.41795	0.16564	0.01436
0.20212	0.39854	0.16465	0.02001
0.20112	0.39518	0.16366	0.00654
0.20013	0.3838	0.16266	0.01421
0.19913	0.38544	0.16167	0.00878
0.19814	0.35501	0.16067	0.0235
0.19715	0.34762	0.15968	0.00903
0.19616	0.33223	0.15869	0.01368
0.19516	0.33188	0.15769	0.0294
0.19417	0.31949	0.1567	0.01492
0.19318	0.3081	0.15572	-0.00961
0.19218	0.29772	0.15472	-0.000942803
0.19118	0.29235	0.15373	-0.00535
0.19019	0.28297	0.15273	-0.00775
0.1892	0.2776	0.15175	-0.02525
0.1882	0.26821	0.15076	-0.02764
0.18721	0.26385	0.14976	-0.02802
0.18621	0.25849	0.14877	-0.0264
0.18521	0.25411	0.14777	-0.0127
0.18422	0.23471	0.14678	-0.02414
0.18322	0.24338	0.14579	-0.02855
0.18223	0.22297	0.1448	-0.03699
0.18124	0.21759	0.1438	-0.03435
0.18024	0.20822	0.14281	-0.04481
0.17925	0.20285	0.14182	-0.04217
0.17825	0.20149	0.14083	-0.04658
0.17725	0.20915	0.13983	-0.0369
0.17626	0.18975	0.13884	-0.04936
0.17527	0.18438	0.13785	-0.0578
0.17427	0.17901	0.13685	-0.05516
0.17328	0.16763	0.13586	-0.0646
0.17228	0.16727	0.13487	-0.07102
0.17128	0.16592	0.13388	-0.07643
0.17029	0.15252	0.13289	-0.07783
0.1693	0.14014	0.13189	-0.07016
0.1683	0.14279	0.1309	-0.06854
0.16731	0.1304	0.12991	-0.08201
0.1663	0.14308	0.12891	-0.08139
0.16531	0.12969	0.12792	-0.08277
0.16431	0.12732	0.12693	-0.08416
0.16332	0.11795	0.12592	-0.0614
0.16232	0.1226	0.12493	-0.05374
0.16132	0.12425	0.12394	-0.05815
0.16033	0.11788	0.12295	-0.07564
0.15933	0.10951	0.12196	-0.09615
0.15834	0.09411	0.12097	-0.08546
0.15735	0.09475	0.11997	-0.06874
0.15634	0.11145	0.11898	-0.0802
0.15535	0.09204	0.11799	-0.09266
0.15436	0.07664	0.11699	-0.09304
0.15337	0.06626	0.116	-0.08638
0.15237	0.0649	0.11501	-0.09984
0.15138	0.05452	0.11402	-0.10828
0.15038	0.05617	0.11302	-0.10666
0.14938	0.0538	0.11202	-0.09094
0.14838	0.05044	0.11103	-0.10238
0.14738	0.05811	0.11004	-0.09473
0.14639	0.05074	0.10905	-0.09712
0.1454	0.03835	0.10805	-0.10153
0.1444	0.02997	0.10706	-0.0989
0.1434	0.03363	0.10607	-0.10029
0.14241	0.02625	0.10507	-0.10368
0.14141	0.0269	0.10408	-0.10809
0.14042	0.02353	0.10309	-0.10647
0.13942	0.02218	0.10209	-0.10283
0.13842	0.02684	0.10109	-0.09617
0.13743	0.00943	0.1001	-0.10259
0.13643	0.01509	0.09911	-0.10197
0.13544	0.00672	0.09811	-0.0933
0.13444	0.00536	0.09712	-0.10777
0.13344	-0.00302	0.09614	-0.12628
0.13245	0.00164	0.09514	-0.11256
0.13144	0.01733	0.09414	-0.10491
0.13045	0.01096	0.09314	-0.08616
0.12946	-0.01547	0.09216	-0.11674
0.12846	-0.02084	0.09116	-0.10504
0.12747	-0.02921	0.09017	-0.12255
0.12647	-0.01753	0.08918	-0.12192
0.12548	-0.03193	0.08819	-0.13236
0.12448	-0.03931	0.08719	-0.12973
0.12348	-0.03264	0.0862	-0.11904
0.12249	-0.034	0.08521	-0.1305
0.12149	-0.03135	0.08422	-0.13491
0.12049	-0.04374	0.08322	-0.12019
0.1195	-0.0491	0.08223	-0.13668
0.1185	-0.03843	0.08124	-0.14411
0.1175	-0.03979	0.08024	-0.12236
0.11651	-0.05719	0.07924	-0.12978
0.11551	-0.04752	0.07826	-0.13823
0.11452	-0.0559	0.07727	-0.14867
0.11352	-0.06427	0.07626	-0.13295
0.11252	-0.06463	0.07527	-0.11925
0.11153	-0.07601	0.07427	-0.12466
0.11053	-0.07536	0.07329	-0.15223
0.10953	-0.06569	0.0723	-0.15764
0.10854	-0.07508	0.07131	-0.16205
0.10754	-0.07643	0.07031	-0.14733
0.10654	-0.07478	0.06931	-0.13263
0.10555	-0.0972	0.06832	-0.13201
0.10455	-0.09153	0.06733	-0.14648
0.10356	-0.09891	0.06633	-0.14686
0.10256	-0.09325	0.06534	-0.13517
0.10156	-0.09661	0.06434	-0.12952
0.10056	-0.08794	0.06335	-0.14601
0.09957	-0.10535	0.06236	-0.1484
0.09857	-0.10269	0.06137	-0.16489
0.09758	-0.11207	0.06037	-0.15822
0.09658	-0.10741	0.05939	-0.17471
0.09559	-0.1178	0.0584	-0.18415
0.09459	-0.11514	0.0574	-0.18554
0.09359	-0.12252	0.05642	-0.199
0.0926	-0.12588	0.05542	-0.19738
0.0916	-0.13125	0.05443	-0.19877
0.09061	-0.13461	0.05343	-0.1921
0.08961	-0.11993	0.05244	-0.19451
0.08861	-0.1253	0.05145	-0.20092
0.08761	-0.12063	0.05046	-0.2154
0.08662	-0.12802	0.04947	-0.21377
0.08562	-0.13137	0.04847	-0.21315
0.08463	-0.14176	0.04748	-0.23064
0.08363	-0.13309	0.0465	-0.24613
0.08263	-0.12743	0.0455	-0.24449
0.08163	-0.13781	0.04451	-0.24488
0.08064	-0.14618	0.04353	-0.2684
0.07964	-0.15256	0.04253	-0.2708
0.07865	-0.15191	0.04154	-0.27421
0.07765	-0.16029	0.04055	-0.29271
0.07666	-0.16064	0.03957	-0.30818
0.07566	-0.15097	0.03857	-0.30253
0.07466	-0.15333	0.03758	-0.31097
0.07366	-0.14967	0.03659	-0.32946
0.07267	-0.16106	0.0356	-0.34293
0.07167	-0.17044	0.03462	-0.36244
0.07067	-0.16679	0.03363	-0.37892
0.06968	-0.16313	0.03265	-0.39641
0.06868	-0.17552	0.03165	-0.40484
0.06769	-0.18089	0.03066	-0.41026
0.06669	-0.18124	0.02967	-0.41669
0.06569	-0.17959	0.02869	-0.44322
0.06469	-0.17694	0.0277	-0.45468
0.0637	-0.18632	0.02671	-0.4752
0.0627	-0.17263	0.02573	-0.50275
0.06171	-0.18502	0.02474	-0.51924
0.06071	-0.17435	0.02376	-0.55081
0.05971	-0.18372	0.02278	-0.56931
0.05872	-0.19311	0.02179	-0.58077
0.05772	-0.19848	0.02081	-0.61938
0.05672	-0.18881	0.01983	-0.66103
0.05572	-0.19016	0.01885	-0.68556
0.05473	-0.20255	0.01787	-0.73022
0.05373	-0.20592	0.01689	-0.76382
0.05274	-0.20427	0.01591	-0.78936
0.05174	-0.1956	0.01492	-0.80886
0.05074	-0.19093	0.01394	-0.84547
0.04974	-0.20032	0.01298	-0.91731
0.04875	-0.20869	0.01199	-0.94586
0.04775	-0.21807	0.01102	-0.99657
0.04676	-0.21944	0.01005	-1.05934
0.04576	-0.20976	0.00908	-1.10702
0.04476	-0.21412	0.00811	-1.17683
0.04377	-0.2225	0.00714	-1.23056
0.04277	-0.21885	0.00617	-1.2873
0.04177	-0.22321	0.0052	-1.3561
0.04078	-0.22256	0.00423	-1.41384
0.03978	-0.22793	0.00326	-1.48166
0.03878	-0.22327	0.0023	-1.54543
0.03778	-0.22263	0.00133	-1.60518
0.03679	-0.21998	0.000362	-1.68305
0.03579	-0.22334	-0.000598	-1.76596
0.0348	-0.2267	-0.00156	-1.85489
0.0338	-0.22806	-0.00252	-1.92772
0.0328	-0.23443	-0.00348	-2.01968
0.03181	-0.24481	-0.00443	-2.11969
0.03081	-0.24116	-0.00538	-2.22574
0.02981	-0.24352	-0.00634	-2.32172
0.02882	-0.25491	-0.0073	-2.40563
0.02782	-0.25426	-0.00825	-2.52475
0.02683	-0.25762	-0.00919	-2.64187
0.02583	-0.25096	-0.01014	-2.76703
0.02483	-0.25833	-0.01107	-2.92841
0.02384	-0.26671	-0.012	-3.0737
0.02284	-0.25703	-0.01295	-3.19787
0.02184	-0.26742	-0.01389	-3.32806
0.02085	-0.2748	-0.01483	-3.47235
0.01986	-0.28417	-0.01577	-3.60556
0.01886	-0.2735	-0.0167	-3.7589
0.01786	-0.28087	-0.01763	-3.92633
0.01687	-0.29627	-0.01855	-4.10383
0.01587	-0.28358	-0.01948	-4.27124
0.01487	-0.28996	-0.0204	-4.45478
0.01388	-0.30937	-0.02131	-4.65642
0.01289	-0.31474	-0.02222	-4.8651
0.01189	-0.31509	-0.02313	-5.08486
0.01089	-0.31745	-0.02403	-5.31569
0.0099	-0.32182	-0.02493	-5.55959
0.0089	-0.32218	-0.02583	-5.79544
0.00791	-0.33557	-0.02671	-6.08161
0.0069	-0.32288	-0.02759	-6.35772
0.00591	-0.33728	-0.02848	-6.63383
0.00491	-0.33563	-0.02934	-6.95019
0.00393	-0.3751	-0.03022	-7.23636
0.00293	-0.36543	-0.03109	-7.56278
0.00193	-0.35876	-0.03195	-7.8892
0.000938	-0.37315	-0.03283	-8.17537
-5.1e-05	-0.39958	-0.0337	-8.49173
-0.00105	-0.39392	-0.03456	-8.82821
-0.00204	-0.40631	-0.03542	-9.17476
-0.00304	-0.41468	-0.03628	-9.50118
-0.00403	-0.42005	-0.03714	-9.83766
-0.00503	-0.43345	-0.038	-10.1842
-0.00601	-0.46589	-0.03884	-10.571
-0.00701	-0.47026	-0.03969	-10.9276
-0.008	-0.48064	-0.04054	-11.2742
-0.009	-0.48601	-0.04139	-11.6509
-0.00999	-0.4974	-0.04224	-12.0075
-0.01098	-0.50979	-0.04309	-12.3742
-0.01198	-0.51415	-0.04394	-12.7308
-0.01297	-0.52654	-0.04478	-13.1075
-0.01397	-0.54494	-0.04563	-13.4843
-0.01496	-0.55633	-0.04648	-13.8509
-0.01595	-0.56771	-0.04732	-14.2176
-0.01695	-0.5791	-0.04816	-14.6044
-0.01794	-0.58949	-0.04901	-14.9711
-0.01893	-0.6109	-0.04986	-15.3277
-0.01992	-0.64234	-0.05071	-15.7044
-0.02091	-0.63969	-0.05154	-16.1114
-0.0219	-0.66311	-0.05238	-16.4881
-0.02289	-0.68552	-0.05323	-16.8548
-0.02389	-0.70092	-0.05406	-17.2718
-0.02488	-0.70429	-0.05489	-17.6787
-0.02587	-0.72871	-0.05574	-18.0554
-0.02686	-0.75012	-0.05658	-18.4422
-0.02785	-0.7936	-0.05742	-18.829
-0.02883	-0.81802	-0.05825	-19.2359
-0.02982	-0.84345	-0.05909	-19.6227
-0.03081	-0.8789	-0.05992	-20.0196
-0.0318	-0.88728	-0.06076	-20.4265
-0.0328	-0.90167	-0.06159	-20.8234
-0.03378	-0.93512	-0.06243	-21.2102
-0.03477	-0.95453	-0.06326	-21.6372
-0.03576	-0.98999	-0.06409	-22.0341
-0.03675	-1.02143	-0.06492	-22.4511
-0.03774	-1.03582	-0.06575	-22.8681
-0.03873	-1.06326	-0.06658	-23.275
-0.03971	-1.10873	-0.06741	-23.6819
-0.0407	-1.13818	-0.06824	-24.0888
-0.04168	-1.17865	-0.06906	-24.5259
-0.04267	-1.2141	-0.06989	-24.9429
-0.04365	-1.23852	-0.07073	-25.3398
-0.04464	-1.27497	-0.07156	-25.7467
-0.04563	-1.30641	-0.07239	-26.1637
-0.04661	-1.34588	-0.07322	-26.5706
-0.04759	-1.39738	-0.07404	-27.0077
-0.04857	-1.44587	-0.07486	-27.4348
-0.04956	-1.48734	-0.07569	-27.8618
-0.05054	-1.53984	-0.0765	-28.309
-0.05152	-1.58031	-0.07733	-28.7361
-0.05251	-1.62579	-0.07815	-29.1732
-0.05348	-1.6813	-0.07898	-29.5801
-0.05447	-1.72679	-0.07981	-29.9971
-0.05545	-1.77728	-0.08063	-30.4342
-0.05642	-1.84081	-0.08146	-30.8411
-0.0574	-1.90033	-0.08228	-31.2883
-0.05838	-1.95985	-0.08309	-31.7455
-0.05936	-2.01436	-0.08392	-32.1625
-0.06034	-2.07288	-0.08474	-32.5996
-0.06132	-2.1304	-0.08556	-33.0267
-0.06229	-2.20797	-0.08637	-33.494
-0.06327	-2.26749	-0.08718	-33.9512
-0.06424	-2.33303	-0.088	-34.3883
-0.06522	-2.40057	-0.08882	-34.8355
-0.06619	-2.47715	-0.08962	-35.3129
-0.06717	-2.53466	-0.09043	-35.7701
-0.06814	-2.6032	-0.09126	-36.1871
-0.06911	-2.68178	-0.09207	-36.6444
-0.07009	-2.74731	-0.09288	-37.1116
-0.07106	-2.84495	-0.09369	-37.5789
-0.07203	-2.92252	-0.09449	-38.0563
-0.073	-3.00611	-0.0953	-38.5236
-0.07397	-3.10073	-0.09611	-38.9909
-0.07493	-3.20137	-0.0969	-39.4884
-0.0759	-3.29097	-0.0977	-39.9859
-0.07687	-3.36854	-0.09852	-40.4331
-0.07783	-3.48121	-0.09932	-40.9205
-0.07879	-3.58687	-0.10011	-41.418
-0.07975	-3.70756	-0.10092	-41.8853
-0.08071	-3.81321	-0.10174	-42.3224
-0.08167	-3.92488	-0.10255	-42.7897
-0.08265	-4.00646	-0.10335	-43.2671
-0.0836	-4.12815	-0.10416	-43.7243
-0.08456	-4.25988	-0.10497	-44.2017
-0.08552	-4.38157	-0.10576	-44.6992
-0.08647	-4.51329	-0.10656	-45.2067
-0.08743	-4.635	-0.10734	-45.7445
-0.08838	-4.77674	-0.10814	-46.2218
-0.08933	-4.9185	-0.10895	-46.6791
-0.09029	-5.05023	-0.10974	-47.1866
-0.09124	-5.18195	-0.11052	-47.7244
-0.09219	-5.34375	-0.11131	-48.252
-0.09314	-5.47548	-0.11211	-48.7294
-0.09409	-5.62726	-0.11291	-49.2269
-0.09503	-5.78907	-0.1137	-49.7445
-0.09597	-5.96091	-0.11448	-50.2621
-0.09691	-6.14277	-0.11526	-50.7999
-0.09785	-6.31461	-0.11604	-51.3376
-0.09879	-6.48645	-0.11684	-51.8351
-0.09974	-6.65828	-0.11765	-52.2923
-0.10067	-6.84015	-0.11846	-52.7697
-0.10161	-7.03204	-0.11925	-53.2772
-0.10254	-7.22394	-0.12005	-53.7647
-0.10348	-7.4058	-0.12082	-54.3125
-0.10441	-7.61775	-0.1216	-54.8603
-0.10535	-7.80964	-0.12237	-55.4282
-0.10627	-8.03162	-0.12316	-55.9257
-0.1072	-8.25359	-0.12394	-56.4735
-0.10812	-8.47557	-0.12476	-56.9207
-0.10905	-8.69755	-0.12554	-57.4484
-0.10997	-8.92956	-0.12632	-57.9861
-0.11089	-9.17159	-0.12708	-58.5742
-0.11181	-9.4036	-0.12787	-59.0918
-0.11273	-9.6356	-0.1287	-59.4987
-0.11364	-9.90772	-0.12946	-60.0968
-0.11455	-10.1698	-0.13019	-60.7452
-0.11547	-10.4219	-0.13094	-61.3534
-0.11638	-10.694	-0.13171	-61.9214
-0.11729	-10.9661	-0.13248	-62.4993
-0.1182	-11.2382	-0.13326	-63.027
-0.1191	-11.5304	-0.13404	-63.5748
-0.12	-11.8226	-0.13481	-64.1327
-0.1209	-12.1148	-0.13559	-64.6604
-0.1218	-12.417	-0.13636	-65.2283
-0.1227	-12.7292	-0.13713	-65.7862
-0.12359	-13.0515	-0.13792	-66.2937
-0.12448	-13.3837	-0.13867	-66.922
-0.12537	-13.706	-0.13942	-67.5302
-0.12627	-14.0082	-0.1402	-68.078
-0.12717	-14.3204	-0.14099	-68.5856
-0.12805	-14.6828	-0.14174	-69.1837
-0.12893	-15.0251	-0.1425	-69.7717
-0.12981	-15.3975	-0.14327	-70.3397
-0.13068	-15.78	-0.14405	-70.8875
-0.13156	-16.1523	-0.14481	-71.4655
-0.13244	-16.5248	-0.14557	-72.0535
-0.1333	-16.9272	-0.14634	-72.6315
-0.13417	-17.3297	-0.14709	-73.2296
-0.13504	-17.7322	-0.14782	-73.8881
-0.1359	-18.1347	-0.14859	-74.4561
-0.13677	-18.5572	-0.14933	-75.0944
-0.13762	-18.9898	-0.15007	-75.7328
-0.13848	-19.4224	-0.15084	-76.3108
-0.13933	-19.865	-0.15159	-76.919
-0.14019	-20.3076	-0.15235	-77.507
-0.14104	-20.7502	-0.1531	-78.1253
-0.14188	-21.2229	-0.15386	-78.7133
-0.14273	-21.6755	-0.15461	-79.3115
-0.14358	-22.1482	-0.15538	-79.8693
-0.14442	-22.6409	-0.15613	-80.4976
-0.14525	-23.1537	-0.15688	-81.1159
-0.14609	-23.6164	-0.15762	-81.7442
-0.14693	-24.1291	-0.15838	-82.3222
-0.14776	-24.6219	-0.15915	-82.9002
-0.14859	-25.1347	-0.15989	-83.5385
-0.14941	-25.6976	-0.16063	-84.1769
-0.15023	-26.2305	-0.16136	-84.8455
-0.15105	-26.7934	-0.16211	-85.4436
-0.15187	-27.3463	-0.16286	-86.0719
-0.15269	-27.8892	-0.1636	-86.7002
-0.15351	-28.4421	-0.16434	-87.3386
-0.15431	-29.0351	-0.16511	-87.8964
-0.15513	-29.5981	-0.16587	-88.4845
-0.15593	-30.1911	-0.16662	-89.0927
-0.15674	-30.7841	-0.16738	-89.6807
-0.15753	-31.3972	-0.16813	-90.309
-0.15831	-32.0804	-0.16886	-90.9675
-0.1591	-32.7236	-0.16959	-91.6361
-0.15989	-33.3467	-0.17032	-92.3046
-0.16068	-33.9999	-0.17107	-92.9128
-0.16146	-34.6631	-0.17184	-93.4707
-0.16225	-35.3163	-0.17256	-94.1594
-0.16303	-35.9896	-0.17328	-94.8481
-0.1638	-36.6728	-0.174	-95.5367
-0.16457	-37.3661	-0.17472	-96.2254
-0.16534	-38.0695	-0.17544	-96.9141
-0.16611	-38.7728	-0.1762	-97.5022
-0.16689	-39.4561	-0.17692	-98.1909
-0.16765	-40.1795	-0.17768	-98.7789
-0.16841	-40.9229	-0.1784	-99.4676
-0.16916	-41.6663	-0.17912	-100.156
-0.16993	-42.3897	-0.17988	-100.744
-0.17068	-43.1332	-0.1806	-101.433
-0.17144	-43.8866	-0.18132	-102.122
-0.17219	-44.6401	-0.18208	-102.71
-0.17294	-45.3835	-0.1828	-103.398
-0.17367	-46.2072	-0.18352	-104.087
-0.17442	-46.9908	-0.1842	-104.876
-0.17516	-47.7844	-0.18492	-105.565
-0.17589	-48.588	-0.18564	-106.254
-0.17663	-49.3916	-0.18636	-106.942
-0.17736	-50.2353	-0.18712	-107.531
-0.17809	-51.0389	-0.18788	-108.119
-0.17881	-51.9027	-0.1886	-108.807
-0.17953	-52.7464	-0.18936	-109.395
-0.18026	-53.5801	-0.19008	-110.084
-0.18099	-54.3938	-0.19076	-110.873
-0.1817	-55.2876	-0.19148	-111.562
-0.18242	-56.1314	-0.19224	-112.15
-0.18313	-57.0352	-0.19296	-112.839
-0.18382	-57.9692	-0.19368	-113.527
-0.18452	-58.8932	-0.19444	-114.116
-0.18523	-59.787	-0.19516	-114.804
-0.18595	-60.6508	-0.19588	-115.493
-0.18664	-61.5748	-0.1966	-116.182
-0.18733	-62.5288	-0.19728	-116.971
-0.18801	-63.523	-0.19804	-117.559
-0.18868	-64.5071	-0.19872	-118.348
-0.18938	-65.4511	-0.19944	-119.037
-0.19005	-66.4452	-0.20016	-119.726
-0.19073	-67.4394	-0.2008	-120.616
-0.19139	-68.4536	-0.20148	-121.405
-0.19205	-69.4979	-0.20216	-122.194
-0.19273	-70.482	-0.20288	-122.883
-0.19341	-71.4761	-0.20364	-123.471
-0.19407	-72.5004	-0.20432	-124.26
-0.19474	-73.5246	-0.20504	-124.949
-0.1954	-74.5589	-0.20576	-125.638
-0.19606	-75.6031	-0.20648	-126.326
-0.19671	-76.6775	-0.20716	-127.116
-0.19736	-77.7519	-0.20784	-127.905
-0.19802	-78.7862	-0.20856	-128.594
-0.19865	-79.9207	-0.20924	-129.383
-0.19928	-81.0552	-0.20992	-130.172
-0.19992	-82.1497	-0.2106	-130.962
-0.20055	-83.2742	-0.21132	-131.65
-0.20117	-84.4288	-0.21204	-132.339
-0.20181	-85.5332	-0.21276	-133.028
-0.20246	-86.6277	-0.21348	-133.716
-0.20309	-87.7622	-0.21416	-134.506
-0.2037	-88.9369	-0.21484	-135.295
-0.20433	-90.0915	-0.21556	-135.984
-0.20495	-91.2461	-0.21636	-136.471
-0.20556	-92.4307	-0.21708	-137.16
-0.20621	-93.5151	-0.21784	-137.748
-0.20685	-94.6096	-0.2186	-138.336
-0.20746	-95.8043	-0.21928	-139.125
-0.20804	-97.0993	-0.21996	-139.914
-0.20865	-98.294	-0.22068	-140.603
-0.20926	-99.4887	-0.2214	-141.292
-0.20983	-100.784	-0.222	-142.282
-0.21044	-101.978	-0.22276	-142.87
-0.21102	-103.273	-0.22348	-143.559
-0.21163	-104.468	-0.22408	-144.55
-0.21224	-105.663	-0.22472	-145.44
-0.21282	-106.958	-0.22524	-146.631
-0.21343	-108.153	-0.22588	-147.521
-0.21401	-109.448	-0.22656	-148.311
-0.21459	-110.743	-0.22728	-148.999
-0.2152	-111.937	-0.22796	-149.789
-0.21577	-113.232	-0.22864	-150.578
-0.21635	-114.527	-0.22932	-151.367
-0.21693	-115.822	-0.22988	-152.459
-0.21747	-117.217	-0.2306	-153.147
-0.21805	-118.512	-0.23132	-153.836
-0.21856	-120.008	-0.232	-154.625
-0.21914	-121.303	-0.23268	-155.415
-0.21965	-122.799	-0.23332	-156.304
-0.22017	-124.294	-0.23396	-157.194
-0.22074	-125.589	-0.23464	-157.984
-0.22129	-126.984	-0.23524	-158.974
-0.2218	-128.48	-0.23592	-159.764
-0.22238	-129.775	-0.23664	-160.452
-0.22289	-131.27	-0.23728	-161.342
-0.2234	-132.766	-0.23792	-162.232
-0.22392	-134.262	-0.2386	-163.021
-0.22446	-135.657	-0.23932	-163.71
-0.22501	-137.052	-0.23996	-164.6
-0.22555	-138.447	-0.2406	-165.49
-0.22606	-139.943	-0.24128	-166.279
-0.22661	-141.338	-0.24192	-167.169
-0.22712	-142.834	-0.2426	-167.959
-0.22763	-144.329	-0.24324	-168.849
-0.22818	-145.725	-0.24392	-169.638
-0.22869	-147.22	-0.2446	-170.427
-0.22917	-148.816	-0.24532	-171.116
-0.22968	-150.312	-0.246	-171.905
-0.2302	-151.807	-0.24668	-172.695
-0.23071	-153.303	-0.24736	-173.484
-0.23119	-154.899	-0.248	-174.374
-0.23164	-156.595	-0.24856	-175.465
-0.23211	-158.191	-0.24912	-176.556
-0.23263	-159.686	-0.24984	-177.245
-0.23311	-161.282	-0.25044	-178.235
-0.23359	-162.878	-0.25112	-179.025
-0.23407	-164.474	-0.25176	-179.915
-0.23458	-165.969	-0.2524	-180.805
-0.23506	-167.565	-0.253	-181.795
-0.23554	-169.161	-0.25356	-182.886
-0.23605	-170.656	-0.25424	-183.676
-0.2365	-172.352	-0.25492	-184.465
-0.23698	-173.948	-0.2556	-185.254
-0.23746	-175.544	-0.25624	-186.144
-0.23794	-177.14	-0.25692	-186.934
-0.23839	-178.836	-0.25748	-188.025
-0.23887	-180.432	-0.25812	-188.915
-0.23932	-182.128	-0.25876	-189.805
-0.23976	-183.824	-0.2594	-190.695
-0.24024	-185.42	-0.26004	-191.585
-0.24069	-187.116	-0.26072	-192.374
-0.24114	-188.812	-0.26132	-193.364
-0.24158	-190.508	-0.26192	-194.355
-0.24203	-192.205	-0.26256	-195.245
-0.24248	-193.901	-0.26316	-196.236
-0.24293	-195.597	-0.26384	-197.025
-0.24338	-197.293	-0.26448	-197.915
-0.24382	-198.989	-0.26512	-198.805
-0.24424	-200.785	-0.26576	-199.695
-0.24465	-202.582	-0.2664	-200.585
-0.2451	-204.278	-0.26708	-201.374
-0.24548	-206.175	-0.26776	-202.163
-0.2459	-207.971	-0.26836	-203.154
-0.24631	-209.767	-0.26896	-204.144
-0.24673	-211.564	-0.26956	-205.135
-0.24718	-213.26	-0.27008	-206.327
-0.24762	-214.956	-0.27068	-207.317
-0.24804	-216.752	-0.27132	-208.207
-0.24845	-218.549	-0.27196	-209.097
-0.24884	-220.446	-0.27252	-210.188
-0.24925	-222.242	-0.27312	-211.179
-0.24973	-223.838	-0.27376	-212.069
-0.25011	-225.734	-0.2744	-212.959
-0.2505	-227.631	-0.275	-213.949
-0.25091	-229.428	-0.27556	-215.041
-0.25129	-231.324	-0.27612	-216.132
-0.25161	-233.421	-0.27672	-217.122
-0.25199	-235.318	-0.27736	-218.012
-0.25238	-237.215	-0.278	-218.902
-0.25279	-239.011	-0.27856	-219.993
-0.25317	-240.908	-0.2792	-220.883
-0.25352	-242.905	-0.2798	-221.874
-0.2539	-244.802	-0.2804	-222.865
-0.25429	-246.698	-0.28104	-223.755
-0.25467	-248.595	-0.28168	-224.644
-0.25502	-250.592	-0.28232	-225.534
-0.25537	-252.589	-0.28296	-226.424
-0.25575	-254.486	-0.28356	-227.415
-0.25614	-256.382	-0.28412	-228.506
-0.25652	-258.279	-0.28472	-229.497
-0.25687	-260.276	-0.2852	-230.789
-0.25725	-262.173	-0.28584	-231.679
-0.2576	-264.17	-0.2864	-232.77
-0.25798	-266.066	-0.28696	-233.861
-0.25837	-267.963	-0.28752	-234.953
-0.25871	-269.96	-0.28812	-235.943
-0.2591	-271.857	-0.28872	-236.934
-0.25945	-273.854	-0.28936	-237.824
-0.25977	-275.951	-0.28996	-238.814
-0.26002	-278.249	-0.29048	-240.006
-0.2604	-280.145	-0.291	-241.198
-0.26075	-282.142	-0.29164	-242.088
-0.2611	-284.139	-0.2922	-243.179
-0.26148	-286.036	-0.2928	-244.17
-0.26183	-288.033	-0.29344	-245.06
-0.26215	-290.13	-0.294	-246.151
-0.26253	-292.027	-0.29456	-247.242
-0.26288	-294.024	-0.2952	-248.132
-0.26327	-295.92	-0.29568	-249.424
-0.26358	-298.018	-0.29628	-250.415
-0.26393	-300.015	-0.29688	-251.406
-0.26422	-302.212	-0.29748	-252.396
-0.2646	-304.109	-0.29804	-253.487
-0.26488	-306.306	-0.29864	-254.478
-0.26517	-308.504	-0.29912	-255.77
-0.26542	-310.802	-0.29964	-256.962
-0.26574	-312.899	-0.30016	-258.154
-0.26606	-314.996	-0.3008	-259.044
-0.26637	-317.093	-0.3014	-260.035
-0.26669	-319.191	-0.30204	-260.924
-0.26701	-321.288	-0.3026	-262.016
-0.26733	-323.385	-0.30304	-263.409
-0.26765	-325.482	-0.30356	-264.601
-0.26796	-327.58	-0.30412	-265.692
-0.26821	-329.878	-0.30464	-266.884
-0.2685	-332.075	-0.30528	-267.774
-0.26885	-334.072	-0.30588	-268.764
-0.26917	-336.169	-0.30652	-269.654
-0.26955	-338.066	-0.30704	-270.846
-0.26987	-340.163	-0.30752	-272.138
-0.27009	-342.561	-0.30804	-273.33
-0.27034	-344.859	-0.30864	-274.321
-0.27059	-347.157	-0.3092	-275.412
-0.27094	-349.154	-0.30976	-276.503
-0.27123	-351.351	-0.31032	-277.594
-0.27158	-353.348	-0.31072	-279.088
-0.2719	-355.446	-0.31128	-280.179
-0.27221	-357.543	-0.3118	-281.371
-0.27247	-359.841	-0.31232	-282.563
-0.27278	-361.938	-0.31288	-283.654
-0.2731	-364.035	-0.3134	-284.846
-0.27335	-366.333	-0.31396	-285.937
-0.2736	-368.631	-0.31452	-287.028
-0.27389	-370.828	-0.31504	-288.22
-0.27424	-372.825	-0.31564	-289.211
-0.27443	-375.324	-0.31616	-290.403
-0.27468	-377.621	-0.31672	-291.494
-0.2749	-380.02	-0.31732	-292.484
-0.27519	-382.217	-0.31784	-293.676
-0.27553	-384.214	-0.31836	-294.868
-0.27575	-386.612	-0.31896	-295.859
-0.27604	-388.81	-0.31944	-297.151
-0.27629	-391.107	-0.31992	-298.443
-0.27648	-393.606	-0.32052	-299.434
-0.27683	-395.603	-0.32104	-300.626
-0.27715	-397.7	-0.32152	-301.918
-0.2774	-399.998	-0.32208	-303.01
-0.27762	-402.396	-0.32256	-304.302
-0.27791	-404.594	-0.32312	-305.393
-0.27806	-407.192	-0.32372	-306.384
-0.27818	-409.891	-0.32412	-307.877
-0.27837	-412.389	-0.32456	-309.271
-0.27865	-414.587	-0.325	-310.664
-0.27894	-416.785	-0.32552	-311.855
-0.27919	-419.082	-0.32616	-312.745
-0.27945	-421.38	-0.32668	-313.937
-0.27967	-423.778	-0.327	-315.632
-0.27988	-426.176	-0.32752	-316.824
-0.2802	-428.274	-0.32824	-317.513
-0.28042	-430.672	-0.3288	-318.604
-0.28061	-433.17	-0.32924	-319.997
-0.28083	-435.568	-0.3298	-321.088
-0.28115	-437.665	-0.3304	-322.079
-0.28137	-440.063	-0.33092	-323.271
-0.28162	-442.361	-0.33144	-324.462
-0.28194	-444.459	-0.33192	-325.755
-0.28219	-446.756	-0.3324	-327.047
-0.28231	-449.455	-0.33276	-328.642
-0.28257	-451.753	-0.33316	-330.135
-0.28279	-454.151	-0.33388	-330.824
-0.28304	-456.449	-0.33444	-331.915
-0.28329	-458.747	-0.33488	-333.308
-0.28341	-461.446	-0.3354	-334.5
-0.28367	-463.744	-0.33588	-335.793
-0.28395	-465.941	-0.33644	-336.884
-0.28417	-468.339	-0.33704	-337.874
-0.28432	-470.938	-0.33756	-339.066
-0.28445	-473.637	-0.33812	-340.157
-0.28467	-476.035	-0.33848	-341.752
-0.28476	-478.834	-0.33896	-343.044
-0.28498	-481.232	-0.33952	-344.135
-0.28533	-483.229	-0.33992	-345.629
-0.28558	-485.527	-0.34044	-346.821
-0.2858	-487.925	-0.34092	-348.113
-0.28615	-489.922	-0.3414	-349.406
-0.28644	-492.12	-0.34192	-350.598
-0.28675	-494.217	-0.34248	-351.689
-0.28697	-496.615	-0.34292	-353.082
-0.28703	-499.514	-0.3434	-354.374
-0.28712	-502.314	-0.344	-355.365
-0.28731	-504.812	-0.34452	-356.557
-0.28759	-507.01	-0.34488	-358.151
-0.28758	-510.11	-0.34532	-359.544
-0.28777	-512.608	-0.34576	-360.937
-0.28796	-515.106	-0.34628	-362.129
-0.28812	-517.705	-0.34676	-363.422
-0.28847	-519.702	-0.34724	-364.714
-0.28872	-522	-0.34776	-365.906
-0.28894	-524.398	-0.34828	-367.098
-0.28896	-527.398	-0.3488	-368.29
-0.28925	-529.595	-0.3492	-369.783
-0.28957	-531.692	-0.3496	-371.277
-0.28966	-534.492	-0.35024	-372.167
-0.28987	-536.89	-0.35052	-373.963
-0.29013	-539.188	-0.35108	-375.054
-0.29025	-541.886	-0.35168	-376.044
-0.29044	-544.385	-0.3522	-377.236
-0.29059	-546.984	-0.35264	-378.629
-0.29052	-550.284	-0.35312	-379.922
-0.29068	-552.883	-0.35356	-381.315
-0.29096	-555.08	-0.35416	-382.305
-0.29118	-557.478	-0.35464	-383.598
-0.29114	-560.679	-0.355	-385.192
-0.29146	-562.776	-0.3554	-386.686
-0.29161	-565.375	-0.356	-387.676
-0.29183	-567.773	-0.35644	-389.07
-0.29202	-570.271	-0.35684	-390.563
-0.29214	-572.97	-0.35732	-391.856
-0.29236	-575.368	-0.3578	-393.148
-0.29258	-577.766	-0.35832	-394.34
-0.2929	-579.864	-0.35864	-396.035
-0.29318	-582.061	-0.35912	-397.327
-0.29334	-584.66	-0.35952	-398.821
-0.29333	-587.76	-0.36012	-399.812
-0.29329	-590.96	-0.36056	-401.205
-0.29338	-593.759	-0.36104	-402.497
-0.29354	-596.358	-0.3616	-403.588
-0.29399	-598.054	-0.362	-405.082
-0.29407	-600.853	-0.3624	-406.576
-0.29436	-603.051	-0.36272	-408.271
-0.29481	-604.747	-0.36316	-409.664
-0.29477	-607.947	-0.36348	-411.359
-0.29489	-610.646	-0.36388	-412.853
-0.29508	-613.145	-0.3644	-414.044
-0.29494	-616.646	-0.36468	-415.84
-0.29523	-618.843	-0.36508	-417.334
-0.29541	-621.342	-0.36572	-418.224
-0.29557	-623.94	-0.366	-420.019
-0.29598	-625.737	-0.36644	-421.412
-0.2963	-627.834	-0.36704	-422.403
-0.29636	-630.734	-0.3676	-423.494
-0.29629	-634.034	-0.36816	-424.585
-0.29631	-637.034	-0.36864	-425.878
-0.29669	-638.931	-0.36904	-427.371
-0.29704	-640.928	-0.36952	-428.664
-0.29707	-643.927	-0.3698	-430.46
-0.29732	-646.225	-0.37016	-432.054
-0.29751	-648.724	-0.37064	-433.346
-0.2976	-651.523	-0.37108	-434.739
-0.29749	-654.924	-0.37164	-435.831
-0.29749	-658.024	-0.37216	-437.022
-0.29777	-660.221	-0.37264	-438.315
-0.29789	-662.92	-0.37312	-439.607
-0.29795	-665.82	-0.37348	-441.202
-0.2982	-668.118	-0.37376	-442.997
-0.29833	-670.816	-0.37432	-444.089
-0.29841	-673.616	-0.37468	-445.683
-0.29838	-676.816	-0.375	-447.378
-0.29879	-678.612	-0.3754	-448.872
-0.29888	-681.412	-0.37572	-450.567
-0.29904	-684.01	-0.3762	-451.859
-0.29922	-686.509	-0.37676	-452.95
-0.29964	-688.305	-0.3772	-454.343
-0.29947	-691.907	-0.3776	-455.837
-0.29959	-694.605	-0.37764	-458.236
-0.29991	-696.703	-0.37812	-459.529
-0.3	-699.502	-0.37848	-461.123
-0.30032	-701.599	-0.379	-462.315
-0.30011	-705.301	-0.37948	-463.607
-0.30007	-708.501	-0.37988	-465.101
-0.30046	-710.398	-0.38032	-466.494
-0.30071	-712.696	-0.38068	-468.089
-0.3009	-715.194	-0.38116	-469.381
-0.30095	-718.094	-0.3816	-470.774
-0.30117	-720.492	-0.38212	-471.966
-0.30143	-722.79	-0.38248	-473.56
-0.30151	-725.589	-0.38268	-475.557
-0.30122	-729.591	-0.38308	-477.051
-0.30147	-731.889	-0.38344	-478.645
-0.30175	-734.087	-0.38388	-480.038
-0.30178	-737.087	-0.38424	-481.633
-0.30206	-739.284	-0.38452	-483.428
-0.30209	-742.284	-0.38496	-484.821
-0.30198	-745.685	-0.38552	-485.912
-0.30223	-747.983	-0.386	-487.205
-0.30236	-750.682	-0.38628	-489.001
-0.30251	-753.28	-0.38656	-490.796
-0.30247	-756.481	-0.38704	-492.089
-0.30253	-759.38	-0.38764	-493.079
-0.30246	-762.681	-0.38792	-494.875
-0.30261	-765.279	-0.38824	-496.57
-0.30277	-767.878	-0.38864	-498.063
-0.30302	-770.176	-0.38904	-499.557
-0.30327	-772.474	-0.3894	-501.151
-0.30369	-774.27	-0.38984	-502.545
-0.30374	-777.169	-0.3904	-503.636
-0.30367	-780.47	-0.39072	-505.331
-0.3036	-783.771	-0.39128	-506.422
-0.30379	-786.269	-0.39168	-507.916
-0.30391	-788.968	-0.39244	-508.504
-0.30419	-791.166	-0.39252	-510.802
-0.30416	-794.366	-0.39284	-512.497
-0.30428	-797.065	-0.3934	-513.589
-0.30434	-799.964	-0.39392	-514.78
-0.30478	-801.66	-0.39428	-516.375
-0.30507	-803.858	-0.39472	-517.768
-0.30545	-805.755	-0.3948	-520.067
-0.30502	-810.158	-0.39532	-521.258
-0.30508	-813.058	-0.39584	-522.45
-0.30546	-814.955	-0.3962	-524.045
-0.30562	-817.553	-0.39668	-525.337
-0.30532	-821.556	-0.39668	-527.837
-0.3055	-824.054	-0.39704	-529.431
-0.30553	-827.054	-0.3974	-531.026
-0.30572	-829.552	-0.39764	-532.922
-0.30564	-832.853	-0.39812	-534.214
-0.30612	-834.449	-0.39788	-537.318
-0.30608	-837.649	-0.39804	-539.416
-0.30624	-840.248	-0.39864	-540.406
-0.30649	-842.546	-0.3988	-542.504
-0.30603	-847.05	-0.39936	-543.595
-0.30589	-850.551	-0.4	-544.485
-0.30598	-853.35	-0.40052	-545.677
-0.30643	-855.046	-0.40092	-547.17
-0.30704	-856.241	-0.40136	-548.564
-0.30703	-859.341	-0.40168	-550.259
-0.30718	-861.94	-0.40188	-552.255
-0.30728	-864.739	-0.4022	-553.95
-0.30737	-867.538	-0.4024	-555.947
-0.30772	-869.535	-0.40288	-557.24
-0.30774	-872.535	-0.4034	-558.431
-0.30718	-877.34	-0.40372	-560.126
-0.30727	-880.139	-0.404	-561.922
-0.30729	-883.139	-0.40456	-563.013
-0.307	-887.141	-0.405	-564.406
-0.30744	-888.837	-0.40504	-566.806
-0.3077	-891.135	-0.40552	-568.098
-0.30808	-893.032	-0.40576	-569.994
-0.30862	-894.427	-0.40616	-571.488
-0.30835	-898.33	-0.40644	-573.284
-0.30832	-901.53	-0.40644	-575.784
-0.3086	-903.727	-0.40672	-577.579
-0.30853	-907.028	-0.40728	-578.67
-0.30852	-910.128	-0.4078	-579.862
-0.30841	-913.529	-0.40844	-580.752
-0.3086	-916.027	-0.40876	-582.447
-0.30876	-918.626	-0.409	-584.343
-0.30943	-919.62	-0.40912	-586.542
-0.30995	-921.116	-0.4096	-587.834
-0.30981	-924.617	-0.41008	-589.126
-0.30928	-929.321	-0.41036	-590.922
-0.3094	-932.02	-0.41088	-592.114
-0.30972	-934.118	-0.41092	-594.513
-0.31017	-935.814	-0.411	-596.812
-0.30938	-941.321	-0.41156	-597.903
-0.30898	-945.624	-0.41208	-599.095
-0.30969	-946.518	-0.41228	-601.092
-0.3102	-948.013	-0.41292	-601.982
-0.31	-951.715	-0.41304	-604.18
-0.30996	-954.916	-0.41332	-605.976
-0.30972	-958.718	-0.41348	-608.073
-0.30985	-961.417	-0.41416	-608.862
-0.30932	-966.121	-0.41452	-610.457
-0.30983	-967.617	-0.41488	-612.051
-0.30976	-970.917	-0.4154	-613.243
-0.30995	-973.416	-0.41552	-615.441
-0.3103	-975.413	-0.41596	-616.834
-0.31042	-978.112	-0.41628	-618.529
-0.31077	-980.109	-0.41672	-619.922
-0.31057	-983.81	-0.41676	-622.322
-0.3104	-987.412	-0.41724	-623.614
-0.31068	-989.609	-0.41768	-625.007
-0.311	-991.707	-0.41756	-627.809
-0.31135	-993.704	-0.41768	-630.007
-0.3117	-995.701	-0.41808	-631.501
-0.31172	-998.7	-0.41836	-633.296
-0.31143	-1002.7	-0.41864	-635.092
-0.31112	-1006.71	-0.41888	-636.988
-0.31148	-1008.7	-0.41904	-639.086
-0.31215	-1009.7	-0.4196	-640.177
-0.31217	-1012.7	-0.42004	-641.57
-0.3122	-1015.7	-0.4204	-643.164
-0.31222	-1018.7	-0.42064	-645.061
-0.3116	-1023.7	-0.4214	-645.649
-0.3113	-1027.7	-0.4218	-647.142
-0.31165	-1029.7	-0.42204	-649.039
-0.312	-1031.7	-0.42204	-651.539
-0.31235	-1033.69	-0.42252	-652.831
-0.31303	-1034.69	-0.42312	-653.822
-0.3137	-1035.68	-0.42328	-655.919
-0.31275	-1041.69	-0.42328	-658.419
-0.3118	-1047.7	-0.42348	-660.416
-0.31215	-1049.7	-0.42384	-662.01
-0.31283	-1050.69	-0.4244	-663.101
-0.31317	-1052.69	-0.4248	-664.595
-0.31288	-1056.69	-0.42536	-665.686
-0.31225	-1061.7	-0.42536	-668.186
-0.31228	-1064.7	-0.4254	-670.586
-0.31262	-1066.69	-0.42576	-672.18
-0.31298	-1068.69	-0.42636	-673.171
-0.31333	-1070.69	-0.42688	-674.362
-0.31238	-1076.69	-0.42692	-676.762
-0.3124	-1079.69	-0.427	-679.061
-0.31275	-1081.69	-0.42736	-680.655
-0.31278	-1084.69	-0.42776	-682.149
-0.31345	-1085.69	-0.42788	-684.347
-0.31348	-1088.69	-0.42812	-686.243
-0.31317	-1092.69	-0.42856	-687.636
-0.3132	-1095.69	-0.42892	-689.23
-0.31322	-1098.69	-0.42904	-691.429
-0.31357	-1100.68	-0.42992	-691.715
-0.3136	-1103.68	-0.42976	-694.617
-0.31362	-1106.68	-0.43016	-696.111
-0.3143	-1107.68	-0.43012	-698.712
-0.31498	-1108.67	-0.43068	-699.803
-0.315	-1111.67	-0.43048	-702.806
-0.31567	-1112.67	-0.43092	-704.199
-0.31375	-1121.68	-0.43088	-706.8
-0.31378	-1124.68	-0.43112	-708.696
-0.3138	-1127.68	-0.43144	-710.391
-0.31415	-1129.68	-0.43168	-712.287
-0.31353	-1134.68	-0.43216	-713.579
-0.31355	-1137.68	-0.43208	-716.281
-0.31357	-1140.68	-0.43204	-718.881
-0.3136	-1143.68	-0.4326	-719.973
-0.3133	-1147.69	-0.43356	-720.057
-0.31398	-1148.68	-0.43412	-721.149
-0.31465	-1149.67	-0.43464	-722.341
-0.315	-1151.67	-0.43448	-725.243
-0.31535	-1153.67	-0.43424	-728.347
-0.31538	-1156.67	-0.43432	-730.646
-0.31475	-1161.67	-0.43428	-733.246
-0.31445	-1165.68	-0.4344	-735.444
-0.31415	-1169.68	-0.435	-736.435
-0.3145	-1171.68	-0.43524	-738.331
-0.31485	-1173.67	-0.43556	-740.026
-0.31422	-1178.68	-0.43668	-739.708
-0.3149	-1179.67	-0.43668	-742.208
-0.3159	-1179.66	-0.43708	-743.702
-0.31625	-1181.66	-0.43708	-746.202
-0.3166	-1183.66	-0.43684	-749.306
-0.31598	-1188.66	-0.43736	-750.498
-0.31405	-1197.68	-0.438	-751.388
-0.3144	-1199.68	-0.43852	-752.58
-0.31443	-1202.68	-0.439	-753.872
-0.3151	-1203.67	-0.43908	-756.171
-0.3148	-1207.67	-0.43908	-758.671
-0.31515	-1209.67	-0.43924	-760.768
-0.3155	-1211.67	-0.43916	-763.469
-0.31585	-1213.66	-0.4396	-764.863
-0.31588	-1216.66	-0.44028	-765.652
-0.3159	-1219.66	-0.44084	-766.743
-0.31528	-1224.67	-0.44088	-769.142
-0.31562	-1226.67	-0.44152	-770.032
-0.3163	-1227.66	-0.44164	-772.23
-0.316	-1231.66	-0.44204	-773.724
-0.31603	-1234.66	-0.44236	-775.419
-0.3154	-1239.67	-0.44252	-777.517
-0.31543	-1242.67	-0.44208	-781.124
-0.31577	-1244.67	-0.4426	-782.315
-0.31645	-1245.66	-0.44352	-782.501
-0.3168	-1247.66	-0.44372	-784.498
-0.31683	-1250.66	-0.44368	-787.098
-0.31653	-1254.66	-0.4438	-789.297
-0.31557	-1260.67	-0.44444	-790.186
-0.31625	-1261.66	-0.4456	-789.768
-0.3166	-1263.66	-0.44584	-791.664
-0.3163	-1267.66	-0.4448	-796.781
-0.31665	-1269.66	-0.44552	-797.47
-0.317	-1271.65	-0.44616	-798.359
-0.31703	-1274.65	-0.44568	-802.067
-0.31705	-1277.65	-0.44548	-805.07
-0.31675	-1281.66	-0.44496	-808.878
-0.31677	-1284.66	-0.44524	-810.674
-0.31615	-1289.66	-0.44592	-811.463
-0.3165	-1291.66	-0.44672	-811.951
-0.31685	-1293.66	-0.4476	-812.237
-0.31688	-1296.66	-0.4474	-815.24
-0.31722	-1298.65	-0.44736	-817.841
-0.3179	-1299.65	-0.44772	-819.435
-0.31825	-1301.64	-0.44804	-821.13
-0.3186	-1303.64	-0.44892	-821.416
-0.31862	-1306.64	-0.44896	-823.815
-0.3193	-1307.63	-0.4488	-826.718
-0.31998	-1308.63	-0.44828	-830.526
-0.32	-1311.63	-0.44796	-833.831
-0.31775	-1321.65	-0.44804	-836.13
-0.31648	-1328.66	-0.44812	-838.429
-0.31683	-1330.66	-0.4484	-840.224
-0.31653	-1334.66	-0.44864	-842.12
-0.3172	-1335.65	-0.44916	-843.312
-0.3169	-1339.66	-0.45012	-843.397
-0.31758	-1340.65	-0.451	-843.683
-0.31858	-1340.64	-0.45112	-845.881
-0.31762	-1346.65	-0.4514	-847.677
-0.31765	-1349.65	-0.45064	-852.089
-0.31767	-1352.65	-0.451	-853.683
-0.31835	-1353.64	-0.4514	-855.177
-0.31772	-1358.65	-0.45152	-857.375
-0.31677	-1364.66	-0.45208	-858.466
-0.31648	-1368.66	-0.45236	-860.262
-0.31748	-1368.65	-0.45264	-862.058
-0.31815	-1369.64	-0.45296	-863.753
-0.31785	-1373.65	-0.45264	-867.058
-0.31788	-1376.65	-0.45172	-871.872
-0.31725	-1381.65	-0.45228	-872.963
-0.31727	-1384.65	-0.45328	-872.948
-0.31762	-1386.65	-0.45356	-874.743
-0.3183	-1387.64	-0.4534	-877.646
-0.31865	-1389.64	-0.45348	-879.944
-0.31803	-1394.65	-0.45412	-880.834
-0.3174	-1399.65	-0.45388	-883.938
-0.31743	-1402.65	-0.45424	-885.532
-0.31777	-1404.65	-0.45512	-885.819
-0.3191	-1403.64	-0.45572	-886.809
-0.32043	-1402.62	-0.45636	-887.699
-0.31948	-1408.63	-0.45628	-890.4
-0.31885	-1413.64	-0.45684	-891.492
-0.31985	-1413.63	-0.45628	-895.4
-0.31988	-1416.63	-0.45632	-897.8
-0.3199	-1419.63	-0.45596	-901.205
-0.31895	-1425.64	-0.45708	-900.888
-0.31833	-1430.64	-0.45828	-900.369
-0.31738	-1436.65	-0.45808	-903.372
-0.31772	-1438.65	-0.45744	-907.482
-0.3184	-1439.64	-0.45648	-912.397
-0.31843	-1442.64	-0.45664	-914.495
-0.31943	-1442.63	-0.45748	-914.882
-0.31977	-1444.63	-0.45816	-915.671
-0.32012	-1446.63	-0.45812	-918.271
-0.31853	-1454.64	-0.45796	-921.174
-0.31822	-1458.64	-0.45932	-920.253
-0.31858	-1460.64	-0.45984	-921.444
-0.3186	-1463.64	-0.45924	-925.454
-0.31862	-1466.64	-0.4588	-929.061
-0.31898	-1468.64	-0.45912	-930.756
-0.31998	-1468.63	-0.4596	-932.048
-0.32033	-1470.63	-0.45924	-935.454
-0.32003	-1474.63	-0.4596	-937.048
-0.31843	-1482.64	-0.46016	-938.139
-0.31812	-1486.64	-0.46	-941.042
-0.31815	-1489.64	-0.46032	-942.737
-0.31915	-1489.64	-0.46076	-944.13
-0.32048	-1488.62	-0.462	-943.511
-0.32017	-1492.63	-0.46168	-946.816
-0.3189	-1499.64	-0.46184	-948.913
-0.3199	-1499.63	-0.46236	-950.105
-0.32025	-1501.63	-0.46276	-951.599
-0.32027	-1504.63	-0.46244	-954.904
-0.32127	-1504.62	-0.46336	-955.089
-0.31967	-1512.63	-0.46396	-956.08
-0.31872	-1518.64	-0.46276	-961.599
-0.31875	-1521.64	-0.46292	-963.696
-0.31845	-1525.64	-0.46324	-965.391
-0.3188	-1527.64	-0.46288	-968.797
-0.31948	-1528.63	-0.46352	-969.687
-0.31983	-1530.63	-0.46432	-970.174
-0.31953	-1534.63	-0.46404	-973.378
-0.31988	-1536.63	-0.46444	-974.872
-0.32022	-1538.63	-0.46424	-977.875
-0.32058	-1540.62	-0.46432	-980.174
-0.32027	-1544.63	-0.4648	-981.467
-0.3216	-1543.61	-0.46528	-982.759
-0.32162	-1546.61	-0.46564	-984.353
-0.3223	-1547.61	-0.46644	-984.841
-0.32135	-1553.62	-0.46712	-985.63
-0.32105	-1557.62	-0.46776	-986.52
-0.31945	-1565.63	-0.4664	-992.441
-0.31915	-1569.64	-0.4654	-997.457
-0.31917	-1572.64	-0.466	-998.448
-0.3192	-1575.64	-0.4666	-999.438
-0.3202	-1575.63	-0.4672	-1000.43
-0.32088	-1576.62	-0.467	-1003.43
-0.32122	-1578.62	-0.4672	-1005.43
-0.31995	-1585.63	-0.4682	-1005.41
-0.31965	-1589.63	-0.4684	-1007.41
-0.32033	-1590.63	-0.4682	-1010.41
-0.32067	-1592.62	-0.4692	-1010.4
-0.3207	-1595.62	-0.4694	-1012.39
-0.32072	-1598.62	-0.4704	-1012.38
-0.32075	-1601.62	-0.4694	-1017.39
-0.31915	-1609.64	-0.4688	-1021.4
-0.31853	-1614.64	-0.469	-1023.4
-0.31985	-1613.63	-0.4684	-1027.41
-0.31955	-1617.63	-0.4694	-1027.39
-0.3199	-1619.63	-0.4696	-1029.39
-0.32155	-1617.62	-0.4706	-1029.38
-0.31995	-1625.63	-0.4708	-1031.37
-0.319	-1631.64	-0.4702	-1035.38
-0.32065	-1629.62	-0.4696	-1039.39
-0.32067	-1632.62	-0.4702	-1040.38
-0.32135	-1633.62	-0.4704	-1042.38
-0.32203	-1634.61	-0.471	-1043.37
-0.32238	-1636.61	-0.4712	-1045.37
-0.3224	-1639.61	-0.471	-1048.37
-0.32308	-1640.6	-0.4712	-1050.37
-0.32115	-1649.62	-0.4718	-1051.36
-0.31988	-1656.63	-0.472	-1053.35
-0.31925	-1661.64	-0.4706	-1059.38
-0.32058	-1660.62	-0.4708	-1061.37
-0.32093	-1662.62	-0.4722	-1060.35
-0.31965	-1669.63	-0.4732	-1060.33
-0.32098	-1668.62	-0.4738	-1061.33
-0.32198	-1668.61	-0.4736	-1064.33
-0.3207	-1675.62	-0.475	-1063.31
-0.31943	-1682.63	-0.4748	-1066.31
-0.3201	-1683.63	-0.473	-1073.34
-0.32143	-1682.62	-0.4728	-1076.34
-0.32145	-1685.62	-0.4734	-1077.33
-0.32212	-1686.61	-0.474	-1078.32
-0.32377	-1684.6	-0.4746	-1079.31
-0.32348	-1688.6	-0.4764	-1077.28
-0.32285	-1693.6	-0.477	-1078.27
-0.32385	-1693.6	-0.4764	-1082.28
-0.3229	-1699.6	-0.4758	-1086.29
-0.32033	-1710.63	-0.474	-1093.32
-0.3197	-1715.63	-0.4738	-1096.33
-0.32038	-1716.63	-0.4748	-1096.31
-0.3204	-1719.63	-0.4746	-1099.31
-0.32108	-1720.62	-0.4748	-1101.31
-0.3211	-1723.62	-0.4746	-1104.31
-0.31885	-1733.64	-0.4744	-1107.32
-0.31888	-1736.64	-0.475	-1108.31
-0.3202	-1735.63	-0.4764	-1107.28
-0.32153	-1734.62	-0.4766	-1109.28
-0.32253	-1734.61	-0.4756	-1114.3
-0.32158	-1740.61	-0.4754	-1117.3
-0.32095	-1745.62	-0.4756	-1119.3
-0.31903	-1754.64	-0.4766	-1119.28
-0.31938	-1756.63	-0.4772	-1120.27
-0.3207	-1755.62	-0.477	-1123.27
-0.3217	-1755.61	-0.4776	-1124.27
-0.32238	-1756.61	-0.479	-1123.24
-0.32338	-1756.6	-0.4792	-1125.24
-0.32243	-1762.61	-0.4798	-1126.23
-0.32212	-1766.61	-0.4796	-1129.23
-0.32248	-1768.61	-0.4786	-1134.25
-0.3212	-1775.62	-0.478	-1138.26
-0.32058	-1780.62	-0.4786	-1139.25
-0.32158	-1780.61	-0.4796	-1139.23
-0.32322	-1778.6	-0.4802	-1140.22
-0.32227	-1784.61	-0.4808	-1141.22
-0.32035	-1793.63	-0.4798	-1146.23
-0.32005	-1797.63	-0.4792	-1150.24
-0.32105	-1797.62	-0.4806	-1149.22
-0.3227	-1795.61	-0.4812	-1150.21
-0.3211	-1803.62	-0.481	-1153.21
-0.32145	-1805.62	-0.4816	-1154.2
-0.32017	-1812.63	-0.4814	-1157.21
-0.31988	-1816.63	-0.4808	-1161.22
-0.32088	-1816.62	-0.4814	-1162.21
-0.3196	-1823.63	-0.4816	-1164.2
-0.3193	-1827.63	-0.4822	-1165.19
-0.32062	-1826.62	-0.4836	-1164.17
-0.32098	-1828.62	-0.483	-1168.18
-0.32165	-1829.61	-0.4824	-1172.19
-0.322	-1831.61	-0.483	-1173.18
-0.32235	-1833.61	-0.4832	-1175.18
-0.32335	-1833.6	-0.483	-1178.18
-0.32305	-1837.6	-0.4836	-1179.17
-0.3234	-1839.6	-0.4822	-1185.19
-0.32083	-1850.62	-0.4816	-1189.2
-0.32053	-1854.62	-0.4822	-1190.19
-0.32055	-1857.62	-0.4832	-1190.18
-0.3222	-1855.61	-0.483	-1193.18
-0.32417	-1852.59	-0.4832	-1195.18
-0.32582	-1850.58	-0.4842	-1195.16
-0.32617	-1852.58	-0.4844	-1197.16
-0.32653	-1854.57	-0.4842	-1200.16
-0.32265	-1869.61	-0.4848	-1201.15
-0.32203	-1874.61	-0.483	-1208.18
-0.32172	-1878.61
-0.32143	-1882.62

## Sheet: Figure 3b
NF		NiBDC		S-NiBDC
0.11982	-0.06781	0.201	-0.04063	0.22097	0.6941
0.11883	-0.0787	0.20001	-0.05177	0.21998	0.66466
0.11783	-0.06983	0.19901	-0.03578	0.21899	0.65227
0.11683	-0.05866	0.19801	-0.02682	0.218	0.63788
0.11583	-0.05059	0.19702	-0.0279	0.21701	0.61446
0.11483	-0.04403	0.19602	-0.02095	0.21602	0.59204
0.11383	-0.03837	0.19502	-0.02103	0.21503	0.57263
0.11283	-0.03663	0.19402	0.004	0.21404	0.55724
0.11183	-0.02696	0.19302	0.00694	0.21304	0.54886
0.11084	-0.02442	0.19204	-0.01324	0.21205	0.52845
0.10984	-0.02507	0.19105	-0.0264	0.21106	0.51105
0.10884	-0.00908	0.19005	-0.01844	0.21006	0.51069
0.10784	-0.01055	0.18904	0.00359	0.20907	0.50833
0.10684	-0.01272	0.18806	-0.01157	0.20808	0.47688
0.10585	-0.02673	0.18706	-0.01668	0.20709	0.45247
0.10486	-0.0297	0.18606	-0.0047	0.2061	0.44208
0.10386	-0.02565	0.18507	-0.0068	0.2051	0.43771
0.10285	-0.000127891	0.18407	-0.00487	0.2041	0.43335
0.10185	0.02289	0.18307	0.00208	0.20311	0.41795
0.10085	0.0152	0.18207	0.01104	0.20212	0.39854
0.09985	0.03109	0.18109	-0.01115	0.20112	0.39518
0.09886	0.01468	0.18009	0.00384	0.20013	0.3838
0.09786	0.00939	0.1791	-0.00429	0.19913	0.38544
0.09687	0.01425	0.1781	-0.00537	0.19814	0.35501
0.09587	0.00888	0.1771	0.00158	0.19715	0.34762
0.09488	-0.000421346	0.1761	0.01255	0.19616	0.33223
0.09388	-0.00179	0.17511	0.01247	0.19516	0.33188
0.09288	0.00709	0.17412	0.00535	0.19417	0.31949
0.09189	0.00722	0.17312	0.01029	0.19318	0.3081
0.09088	0.0192	0.17213	0.0092	0.19218	0.29772
0.08989	0.02175	0.17113	0.01214	0.19118	0.29235
0.08889	0.03222	0.17013	0.01407	0.19019	0.28297
0.08789	0.03788	0.16914	0.01197	0.1892	0.2776
0.08689	0.04203	0.16814	0.01389	0.1882	0.26821
0.08589	0.03585	0.16715	0.01884	0.18721	0.26385
0.0849	0.02816	0.16615	0.03081	0.18621	0.25849
0.0839	0.03783	0.16515	0.03274	0.18521	0.25411
0.0829	0.05141	0.16416	0.02863	0.18422	0.23471
0.0819	0.05396	0.16316	0.02654	0.18322	0.24338
0.08091	0.03995	0.16216	0.04555	0.18223	0.22297
0.07991	0.0401	0.16116	0.06356	0.18124	0.21759
0.07891	0.05288	0.16018	0.0283	0.18024	0.20822
0.07791	0.06485	0.15918	0.0252	0.17925	0.20285
0.07691	0.06509	0.15819	0.02511	0.17825	0.20149
0.07592	0.05971	0.1572	0.01397	0.17725	0.20915
0.07492	0.05283	0.1562	0.02596	0.17626	0.18975
0.07393	0.05136	0.1552	0.0309	0.17527	0.18438
0.07292	0.07207	0.15421	0.02378	0.17427	0.17901
0.07193	0.06197	0.15321	0.02771	0.17328	0.16763
0.07094	0.05579	0.15221	0.0427	0.17228	0.16727
0.06993	0.06627	0.15122	0.0376	0.17128	0.16592
0.06894	0.07121	0.15023	0.03148	0.17029	0.15252
0.06794	0.06032	0.14923	0.02536	0.1693	0.14014
0.06694	0.08885	0.14824	0.0283	0.1683	0.14279
0.06594	0.0898	0.14724	0.03424	0.16731	0.1304
0.06495	0.0813	0.14625	0.03416	0.1663	0.14308
0.06395	0.0681	0.14525	0.04513	0.16531	0.12969
0.06296	0.07225	0.14425	0.04304	0.16431	0.12732
0.06196	0.0708	0.14326	0.03793	0.16332	0.11795
0.06096	0.07333	0.14226	0.04488	0.16232	0.1226
0.05997	0.07035	0.14127	0.0448	0.16132	0.12425
0.05896	0.08868	0.14027	0.03969	0.16033	0.11788
0.05797	0.07779	0.13928	0.04362	0.15933	0.10951
0.05697	0.08349	0.13828	0.04756	0.15834	0.09411
0.05598	0.07814	0.13728	0.0505	0.15735	0.09475
0.05497	0.09488	0.13629	0.05142	0.15634	0.11145
0.05398	0.09111	0.1353	0.0453	0.15535	0.09204
0.05298	0.0834	0.1343	0.04321	0.15436	0.07664
0.05199	0.08987	0.13331	0.03508	0.15337	0.06626
0.05098	0.10347	0.13231	0.035	0.15237	0.0649
0.04999	0.09812	0.13132	0.0319	0.15138	0.05452
0.049	0.08802	0.13032	0.0469	0.15038	0.05617
0.048	0.10003	0.12933	0.03777	0.14938	0.0538
0.04699	0.11205	0.12833	0.03869	0.14838	0.05044
0.046	0.09643	0.12734	0.0396	0.14738	0.05811
0.04501	0.08713	0.12634	0.04957	0.14639	0.05074
0.04401	0.09046	0.12535	0.03742	0.1454	0.03835
0.04302	0.09142	0.12435	0.03634	0.1444	0.02997
0.04202	0.08764	0.12335	0.05335	0.1434	0.03363
0.04101	0.1115	0.12236	0.05125	0.14241	0.02625
0.04003	0.09115	0.12137	0.04413	0.14141	0.0269
0.03903	0.08026	0.12038	0.03299	0.14042	0.02353
0.03803	0.10017	0.11938	0.03492	0.13942	0.02218
0.03703	0.09402	0.11838	0.03784	0.13842	0.02684
0.03604	0.08473	0.11739	0.04078	0.13743	0.00943
0.03504	0.08888	0.11639	0.04672	0.13643	0.01509
0.03405	0.09143	0.1154	0.04162	0.13544	0.00672
0.03305	0.08284	0.11441	0.03249	0.13444	0.00536
0.03206	0.08779	0.11341	0.04346	0.13344	-0.00302
0.03106	0.08874	0.11242	0.03433	0.13245	0.00164
0.03006	0.08737	0.11142	0.03224	0.13144	0.01733
0.02907	0.08199	0.11043	0.03617	0.13045	0.01096
0.02807	0.08765	0.10943	0.03106	0.12946	-0.01547
0.02707	0.09491	0.10843	0.03902	0.12846	-0.02084
0.02607	0.09986	0.10744	0.02687	0.12747	-0.02921
0.02507	0.10873	0.10645	0.02177	0.12647	-0.01753
0.02408	0.08439	0.10545	0.02872	0.12548	-0.03193
0.02309	0.0775	0.10446	0.03667	0.12448	-0.03931
0.02209	0.07764	0.10346	0.03659	0.12348	-0.03264
0.0211	0.07146	0.10247	0.0365	0.12249	-0.034
0.02009	0.09147	0.10147	0.0314	0.12149	-0.03135
0.0191	0.08689	0.10048	0.03131	0.12049	-0.04374
0.0181	0.09566	0.09948	0.02822	0.1195	-0.0491
0.01711	0.07302	0.09849	0.03316	0.1185	-0.03843
0.01612	0.07235	0.09749	0.02704	0.1175	-0.03979
0.01512	0.07409	0.0965	0.02997	0.11651	-0.05719
0.01412	0.06641	0.0955	0.03291	0.11551	-0.04752
0.01313	0.06654	0.09451	0.03383	0.11452	-0.0559
0.01212	0.08334	0.09351	0.03173	0.11352	-0.06427
0.01113	0.08589	0.09252	0.0206	0.11252	-0.06463
0.01014	0.06867	0.09152	0.03458	0.11153	-0.07601
0.00914	0.07433	0.09052	0.03952	0.11053	-0.07536
0.00815	0.06193	0.08953	0.03843	0.10953	-0.06569
0.00715	0.05654	0.08854	0.02931	0.10854	-0.07508
0.00615	0.06541	0.08754	0.02721	0.10754	-0.07643
0.00516	0.05291	0.08655	0.03014	0.10654	-0.07478
0.00416	0.05314	0.08555	0.03609	0.10555	-0.0972
0.00317	0.04937	0.08455	0.03902	0.10455	-0.09153
0.00216	0.07399	0.08357	0.02487	0.10356	-0.09891
0.00117	0.05758	0.08257	0.02076	0.10256	-0.09325
0.000181	0.04277	0.08157	0.02771	0.10156	-0.09661
-0.000811	0.03267	0.08058	0.02261	0.10056	-0.08794
-0.00182	0.05097	0.07959	0.02051	0.09957	-0.10535
-0.00281	0.05041	0.07859	0.01842	0.09857	-0.10269
-0.0038	0.02767	0.0776	0.02034	0.09758	-0.11207
-0.0048	0.02941	0.0766	0.02328	0.09658	-0.10741
-0.00579	0.02162	0.07561	0.01615	0.09559	-0.1178
-0.00679	0.02106	0.07461	0.02913	0.09459	-0.11514
-0.00779	0.02672	0.07361	0.04413	0.09359	-0.12252
-0.00878	0.02455	0.07262	0.03098	0.0926	-0.12588
-0.00978	0.02238	0.07162	0.04195	0.0916	-0.13125
-0.01078	0.02964	0.07063	0.02277	0.09061	-0.13461
-0.01177	0.01714	0.06964	0.02268	0.08961	-0.11993
-0.01276	0.00785	0.06864	0.01858	0.08861	-0.1253
-0.01375	0.00246	0.06765	0.01648	0.08761	-0.12063
-0.01475	0.01053	0.06665	0.02947	0.08662	-0.12802
-0.01575	0.00756	0.06565	0.02838	0.08562	-0.13137
-0.01675	0.0078	0.06466	0.01825	0.08463	-0.14176
-0.01774	1.16222e-05	0.06366	0.02822	0.08363	-0.13309
-0.01874	0.000252965	0.06267	0.02411	0.08263	-0.12743
-0.01973	-0.000413758	0.06167	0.04312	0.08163	-0.13781
-0.02073	-0.00178	0.06068	0.03198	0.08064	-0.14618
-0.02173	-0.00405	0.05969	0.02084	0.07964	-0.15256
-0.02272	-0.01174	0.05869	0.02378	0.07865	-0.15191
-0.02371	-0.0131	0.0577	0.01464	0.07765	-0.16029
-0.02471	-0.01768	0.0567	0.01758	0.07666	-0.16064
-0.0257	-0.01835	0.05571	0.02352	0.07566	-0.15097
-0.0267	-0.02523	0.0547	0.03953	0.07466	-0.15333
-0.0277	-0.02118	0.05371	0.0314	0.07366	-0.14967
-0.02869	-0.02174	0.05271	0.03735	0.07267	-0.16106
-0.02969	-0.0192	0.05173	0.02319	0.07167	-0.17044
-0.03069	-0.02457	0.05074	0.01105	0.07067	-0.16679
-0.03169	-0.01491	0.04974	0.02704	0.06968	-0.16313
-0.03269	-0.00212	0.04874	0.02495	0.06868	-0.17552
-0.03369	-0.00118	0.04775	0.02788	0.06769	-0.18089
-0.03467	-0.01991	0.04675	0.03082	0.06669	-0.18124
-0.03567	-0.03321	0.04575	0.04078	0.06569	-0.17959
-0.03666	-0.0417	0.04475	0.04572	0.06469	-0.17694
-0.03766	-0.04076	0.04375	0.05569	0.0637	-0.18632
-0.03865	-0.04373	0.04276	0.03952	0.0627	-0.17263
-0.03965	-0.03727	0.04178	0.02135	0.06171	-0.18502
-0.04065	-0.03703	0.04078	0.02529	0.06071	-0.17435
-0.04165	-0.02897	0.03978	0.03022	0.05971	-0.18372
-0.04265	-0.01228	0.03878	0.0402	0.05872	-0.19311
-0.04363	-0.04284	0.03779	0.04312	0.05772	-0.19848
-0.04463	-0.04431	0.03679	0.04605	0.05672	-0.18881
-0.04562	-0.05039	0.0358	0.03692	0.05572	-0.19016
-0.04662	-0.05657	0.03481	0.03383	0.05473	-0.20255
-0.04761	-0.06195	0.03381	0.03877	0.05373	-0.20592
-0.04861	-0.06171	0.03281	0.04472	0.05274	-0.20427
-0.0496	-0.06629	0.03182	0.04966	0.05174	-0.1956
-0.0506	-0.05591	0.03083	0.03751	0.05074	-0.19093
-0.0516	-0.062	0.02983	0.04848	0.04974	-0.20032
-0.0526	-0.04129	0.02883	0.04237	0.04875	-0.20869
-0.0536	-0.05459	0.02784	0.03626	0.04775	-0.21807
-0.05459	-0.06549	0.02684	0.05024	0.04676	-0.21944
-0.05559	-0.06445	0.02584	0.05619	0.04576	-0.20976
-0.05658	-0.06351	0.02486	0.02596	0.04476	-0.21412
-0.05758	-0.06548	0.02387	0.02084	0.04377	-0.2225
-0.05858	-0.04818	0.02287	0.02579	0.04277	-0.21885
-0.05957	-0.06941	0.02188	0.02268	0.04177	-0.22321
-0.06056	-0.07741	0.02088	0.03165	0.04078	-0.22256
-0.06156	-0.07335	0.01988	0.03257	0.03978	-0.22793
-0.06256	-0.0693	0.01889	0.02545	0.03878	-0.22327
-0.06356	-0.05722	0.01789	0.03442	0.03778	-0.22263
-0.06455	-0.06421	0.0169	0.03936	0.03679	-0.21998
-0.06555	-0.06617	0.0159	0.03224	0.03579	-0.22334
-0.06655	-0.0551	0.01491	0.0231	0.0348	-0.2267
-0.06754	-0.0681	0.01391	0.03206	0.0338	-0.22806
-0.06853	-0.09315	0.01292	0.02495	0.0328	-0.23443
-0.06952	-0.10515	0.01193	0.01381	0.03181	-0.24481
-0.07052	-0.09709	0.01093	0.03181	0.03081	-0.24116
-0.07152	-0.09303	0.00993	0.04782	0.02981	-0.24352
-0.07251	-0.10403	0.00894	0.02864	0.02882	-0.25491
-0.07351	-0.09898	0.00795	0.01448	0.02782	-0.25426
-0.07451	-0.09793	0.00695	0.02043	0.02683	-0.25762
-0.0755	-0.10191	0.00596	0.0123	0.02583	-0.25096
-0.0765	-0.09284	0.00497	0.00921	0.02483	-0.25833
-0.07749	-0.11689	0.00397	0.01213	0.02384	-0.26671
-0.07848	-0.12086	0.00298	0.01105	0.02284	-0.25703
-0.07948	-0.12082	0.00198	0.01197	0.02184	-0.26742
-0.08047	-0.13182	0.000991	0.00485	0.02085	-0.2748
-0.08147	-0.1388	-4e-06	0.00477	0.01986	-0.28417
-0.08246	-0.14679	-0.000997	0.000663807	0.01886	-0.2735
-0.08345	-0.15077	-0.002	0.01465	0.01786	-0.28087
-0.08445	-0.15474	-0.00299	0.00451	0.01687	-0.29627
-0.08544	-0.15671	-0.00398	-0.01466	0.01587	-0.28358
-0.08644	-0.16169	-0.00497	-0.0057	0.01487	-0.28996
-0.08743	-0.16366	-0.00597	-0.0078	0.01388	-0.30937
-0.08844	-0.1556	-0.00696	-0.0119	0.01289	-0.31474
-0.08942	-0.18767	-0.00796	-0.00294	0.01189	-0.31509
-0.09041	-0.19465	-0.00896	0.00502	0.01089	-0.31745
-0.0914	-0.20665	-0.00995	-0.00914	0.0099	-0.32182
-0.0924	-0.21565	-0.01094	-0.01928	0.0089	-0.32218
-0.09339	-0.21861	-0.01193	-0.03041	0.00791	-0.33557
-0.09438	-0.23664	-0.01292	-0.0315	0.0069	-0.32288
-0.09537	-0.24864	-0.01391	-0.03661	0.00591	-0.33728
-0.09636	-0.27268	-0.01491	-0.03166	0.00491	-0.33563
-0.09735	-0.28468	-0.01591	-0.0217	0.00393	-0.3751
-0.09835	-0.28364	-0.01689	-0.04892	0.00293	-0.36543
-0.09934	-0.30367	-0.01788	-0.05806	0.00193	-0.35876
-0.10033	-0.31869	-0.01888	-0.06015	0.000938	-0.37315
-0.10132	-0.33169	-0.01987	-0.05822	-5.1e-05	-0.39958
-0.1023	-0.35774	-0.02087	-0.05931	-0.00105	-0.39392
-0.10329	-0.37977	-0.02186	-0.06442	-0.00204	-0.40631
-0.10429	-0.38476	-0.02285	-0.07355	-0.00304	-0.41468
-0.10528	-0.39776	-0.02385	-0.06559	-0.00403	-0.42005
-0.10626	-0.43183	-0.02484	-0.0717	-0.00503	-0.43345
-0.10725	-0.44484	-0.02583	-0.08887	-0.00601	-0.46589
-0.10824	-0.4719	-0.02683	-0.0789	-0.00701	-0.47026
-0.10922	-0.49694	-0.02782	-0.08904	-0.008	-0.48064
-0.11021	-0.50994	-0.02881	-0.1042	-0.009	-0.48601
-0.1112	-0.52797	-0.02981	-0.09624	-0.00999	-0.4974
-0.11219	-0.55101	-0.0308	-0.09532	-0.01098	-0.50979
-0.11318	-0.56602	-0.03179	-0.1145	-0.01198	-0.51415
-0.11417	-0.58304	-0.03278	-0.12262	-0.01297	-0.52654
-0.11515	-0.6111	-0.03378	-0.11165	-0.01397	-0.54494
-0.11614	-0.64116	-0.03477	-0.11978	-0.01496	-0.55633
-0.11712	-0.66721	-0.03576	-0.1279	-0.01595	-0.56771
-0.11811	-0.68423	-0.03676	-0.13201	-0.01695	-0.5791
-0.1191	-0.70326	-0.03774	-0.14918	-0.01794	-0.58949
-0.12009	-0.72027	-0.03874	-0.14725	-0.01893	-0.6109
-0.12107	-0.75937	-0.03973	-0.16442	-0.01992	-0.64234
-0.12205	-0.79546	-0.04072	-0.17656	-0.02091	-0.63969
-0.12304	-0.82752	-0.04171	-0.17564	-0.0219	-0.66311
-0.12403	-0.84153	-0.0427	-0.18377	-0.02289	-0.68552
-0.12501	-0.86156	-0.0437	-0.17481	-0.02389	-0.70092
-0.126	-0.89664	-0.04468	-0.20202	-0.02488	-0.70429
-0.12699	-0.90864	-0.04568	-0.20211	-0.02587	-0.72871
-0.12797	-0.94974	-0.04667	-0.21123	-0.02686	-0.75012
-0.12895	-0.98683	-0.04766	-0.22137	-0.02785	-0.7936
-0.12993	-1.0189	-0.04865	-0.23653	-0.02883	-0.81802
-0.13092	-1.04294	-0.04964	-0.23963	-0.02982	-0.84345
-0.13191	-1.06096	-0.05063	-0.24775	-0.03081	-0.8789
-0.13289	-1.09906	-0.05163	-0.2408	-0.0318	-0.88728
-0.13387	-1.13514	-0.05262	-0.24591	-0.0328	-0.90167
-0.13485	-1.1652	-0.05361	-0.2681	-0.03378	-0.93512
-0.13584	-1.19125	-0.0546	-0.27523	-0.03477	-0.95453
-0.13682	-1.22332	-0.05559	-0.28134	-0.03576	-0.98999
-0.13781	-1.24034	-0.05659	-0.2784	-0.03675	-1.02143
-0.1388	-1.26739	-0.05757	-0.29759	-0.03774	-1.03582
-0.13977	-1.31552	-0.05856	-0.31878	-0.03873	-1.06326
-0.14076	-1.3496	-0.05955	-0.32791	-0.03971	-1.10873
-0.14174	-1.37966	-0.06055	-0.32799	-0.0407	-1.13818
-0.14272	-1.41373	-0.06153	-0.34817	-0.04168	-1.17865
-0.1437	-1.45082	-0.06252	-0.35429	-0.04267	-1.2141
-0.14468	-1.49192	-0.06352	-0.3614	-0.04365	-1.23852
-0.14566	-1.53101	-0.06451	-0.35445	-0.04464	-1.27497
-0.14665	-1.56108	-0.0655	-0.37062	-0.04563	-1.30641
-0.14764	-1.5781	-0.06649	-0.37372	-0.04661	-1.34588
-0.14861	-1.63626	-0.06747	-0.41401	-0.04759	-1.39738
-0.14959	-1.67335	-0.06846	-0.4362	-0.04857	-1.44587
-0.15058	-1.69639	-0.06945	-0.4383	-0.04956	-1.48734
-0.15156	-1.72544	-0.07045	-0.42934	-0.05054	-1.53984
-0.15254	-1.77859	-0.07143	-0.45555	-0.05152	-1.58031
-0.15351	-1.83373	-0.07241	-0.48177	-0.05251	-1.62579
-0.15449	-1.8668	-0.0734	-0.50396	-0.05348	-1.6813
-0.15547	-1.90289	-0.07439	-0.50806	-0.05447	-1.72679
-0.15646	-1.93496	-0.07538	-0.5192	-0.05545	-1.77728
-0.15744	-1.97906	-0.07637	-0.52833	-0.05642	-1.84081
-0.15841	-2.03221	-0.07736	-0.54952	-0.0574	-1.90033
-0.15939	-2.06428	-0.07834	-0.5687	-0.05838	-1.95985
-0.16037	-2.12043	-0.07933	-0.58185	-0.05936	-2.01436
-0.16134	-2.16755	-0.08032	-0.59701	-0.06034	-2.07288
-0.16233	-2.19661	-0.08131	-0.60815	-0.06132	-2.1304
-0.1633	-2.24574	-0.08229	-0.63235	-0.06229	-2.20797
-0.16428	-2.29186	-0.08329	-0.63646	-0.06327	-2.26749
-0.16526	-2.33496	-0.08427	-0.6677	-0.06424	-2.33303
-0.16623	-2.3861	-0.08526	-0.68286	-0.06522	-2.40057
-0.16722	-2.41315	-0.08624	-0.70706	-0.06619	-2.47715
-0.1682	-2.45626	-0.08723	-0.72624	-0.06717	-2.53466
-0.16916	-2.53248	-0.08821	-0.74743	-0.06814	-2.6032
-0.17014	-2.59264	-0.0892	-0.76963	-0.06911	-2.68178
-0.17111	-2.6498	-0.09018	-0.78881	-0.07009	-2.74731
-0.17208	-2.70896	-0.09116	-0.82004	-0.07106	-2.84495
-0.17305	-2.7621	-0.09217	-0.80304	-0.07203	-2.92252
-0.17403	-2.81023	-0.09315	-0.83027	-0.073	-3.00611
-0.175	-2.86638	-0.09412	-0.89166	-0.07397	-3.10073
-0.17598	-2.9135	-0.0951	-0.91485	-0.07493	-3.20137
-0.17696	-2.95761	-0.09609	-0.93403	-0.0759	-3.29097
-0.17793	-3.02981	-0.09707	-0.96327	-0.07687	-3.36854
-0.1789	-3.08797	-0.09805	-0.99149	-0.07783	-3.48121
-0.17988	-3.13007	-0.09904	-1.00966	-0.07879	-3.58687
-0.18085	-3.18823	-0.10002	-1.04291	-0.07975	-3.70756
-0.18182	-3.25843	-0.101	-1.07415	-0.08071	-3.81321
-0.1828	-3.29551	-0.10198	-1.10237	-0.08167	-3.92488
-0.18377	-3.35869	-0.10296	-1.12859	-0.08265	-4.00646
-0.18473	-3.4319	-0.10394	-1.16285	-0.0836	-4.12815
-0.1857	-3.49608	-0.10493	-1.18504	-0.08456	-4.25988
-0.18668	-3.54721	-0.10591	-1.22231	-0.08552	-4.38157
-0.18765	-3.60236	-0.10689	-1.24852	-0.08647	-4.51329
-0.18863	-3.6555	-0.10787	-1.28781	-0.08743	-4.635
-0.18959	-3.72771	-0.10885	-1.31503	-0.08838	-4.77674
-0.19056	-3.7959	-0.10983	-1.3332	-0.08933	-4.9185
-0.19154	-3.84704	-0.11081	-1.38153	-0.09029	-5.05023
-0.19251	-3.90318	-0.11179	-1.4178	-0.09124	-5.18195
-0.19347	-3.99245	-0.11276	-1.46612	-0.09219	-5.34375
-0.19443	-4.0777	-0.11373	-1.50942	-0.09314	-5.47548
-0.1954	-4.1479	-0.1147	-1.56277	-0.09409	-5.62726
-0.19637	-4.20807	-0.11569	-1.59201	-0.09503	-5.78907
-0.19733	-4.29531	-0.11666	-1.62726	-0.09597	-5.96091
-0.19829	-4.37154	-0.11764	-1.67358	-0.09691	-6.14277
-0.19926	-4.43672	-0.11861	-1.72291	-0.09785	-6.31461
-0.20022	-4.52196	-0.11958	-1.77023	-0.09879	-6.48645
-0.20119	-4.6012	-0.12055	-1.83363	-0.09974	-6.65828
-0.20215	-4.67641	-0.12153	-1.86689	-0.10067	-6.84015
-0.20311	-4.76367	-0.1225	-1.91722	-0.10161	-7.03204
-0.20408	-4.82785	-0.12347	-1.9766	-0.10254	-7.22394
-0.20504	-4.92213	-0.12445	-2.00684	-0.10348	-7.4058
-0.20598	-5.04551	-0.12542	-2.07024	-0.10441	-7.61775
-0.20694	-5.13477	-0.12639	-2.12359	-0.10535	-7.80964
-0.2079	-5.22102	-0.12735	-2.19001	-0.10627	-8.03162
-0.20887	-5.30225	-0.12832	-2.24135	-0.1072	-8.25359
-0.20983	-5.39152	-0.1293	-2.28666	-0.10812	-8.47557
-0.21078	-5.49282	-0.13026	-2.36111	-0.10905	-8.69755
-0.21174	-5.5841	-0.13123	-2.4225	-0.10997	-8.92956
-0.21269	-5.68239	-0.13219	-2.49194	-0.11089	-9.17159
-0.21365	-5.78971	-0.13316	-2.5463	-0.11181	-9.4036
-0.2146	-5.89202	-0.13412	-2.60869	-0.11273	-9.6356
-0.21556	-5.9873	-0.13509	-2.6721	-0.11364	-9.90772
-0.21651	-6.07958	-0.13606	-2.73851	-0.11455	-10.1698
-0.21745	-6.21399	-0.13702	-2.80191	-0.11547	-10.4219
-0.21841	-6.31429	-0.13798	-2.8834	-0.11638	-10.694
-0.21936	-6.42362	-0.13894	-2.95887	-0.11729	-10.9661
-0.22031	-6.52493	-0.1399	-3.02729	-0.1182	-11.2382
-0.22126	-6.65131	-0.14086	-3.10577	-0.1191	-11.5304
-0.2222	-6.78072	-0.14182	-3.18325	-0.12	-11.8226
-0.22315	-6.89707	-0.14279	-3.23861	-0.1209	-12.1148
-0.22409	-7.01342	-0.14375	-3.32513	-0.1218	-12.417
-0.22504	-7.1368	-0.1447	-3.4247	-0.1227	-12.7292
-0.22598	-7.26921	-0.14564	-3.5263	-0.12359	-13.0515
-0.22692	-7.41867	-0.1466	-3.61483	-0.12448	-13.3837
-0.22785	-7.55711	-0.14755	-3.71139	-0.12537	-13.706
-0.22879	-7.69854	-0.1485	-3.80797	-0.12627	-14.0082
-0.22973	-7.84098	-0.14946	-3.89147	-0.12717	-14.3204
-0.23067	-7.97339	-0.1504	-4.00512	-0.12805	-14.6828
-0.23161	-8.11584	-0.15135	-4.10471	-0.12893	-15.0251
-0.23253	-8.27835	-0.1523	-4.19424	-0.12981	-15.3975
-0.23348	-8.41075	-0.15324	-4.31392	-0.13068	-15.78
-0.23441	-8.56324	-0.15419	-4.41351	-0.13156	-16.1523
-0.23535	-8.70568	-0.15514	-4.52314	-0.13244	-16.5248
-0.23628	-8.85815	-0.15608	-4.64282	-0.1333	-16.9272
-0.2372	-9.03069	-0.15703	-4.74241	-0.13417	-17.3297
-0.23813	-9.19321	-0.15796	-4.8822	-0.13504	-17.7322
-0.23907	-9.34568	-0.1589	-5.00187	-0.1359	-18.1347
-0.23999	-9.51823	-0.15983	-5.13161	-0.13677	-18.5572
-0.24091	-9.7008	-0.16077	-5.2513	-0.13762	-18.9898
-0.24183	-9.87335	-0.1617	-5.39109	-0.13848	-19.4224
-0.24275	-10.0559	-0.16264	-5.53087	-0.13933	-19.865
-0.24367	-10.2586	-0.16357	-5.67066	-0.14019	-20.3076
-0.24458	-10.4612	-0.1645	-5.80039	-0.14104	-20.7502
-0.24549	-10.6538	-0.16543	-5.95023	-0.14188	-21.2229
-0.24642	-10.8264	-0.16636	-6.09001	-0.14273	-21.6755
-0.24734	-10.9989	-0.16729	-6.23984	-0.14358	-22.1482
-0.24825	-11.2116	-0.1682	-6.40978	-0.14442	-22.6409
-0.24915	-11.4343	-0.16912	-6.57972	-0.14525	-23.1537
-0.25006	-11.647	-0.17005	-6.72955	-0.14609	-23.6164
-0.25097	-11.8496	-0.17097	-6.88944	-0.14693	-24.1291
-0.25187	-12.0824	-0.17188	-7.06943	-0.14776	-24.6219
-0.25278	-12.285	-0.1728	-7.22931	-0.14859	-25.1347
-0.25369	-12.5077	-0.17373	-7.38919	-0.14941	-25.6976
-0.25458	-12.7505	-0.17464	-7.55913	-0.15023	-26.2305
-0.25549	-12.9732	-0.17555	-7.74917	-0.15105	-26.7934
-0.25639	-13.196	-0.17645	-7.94926	-0.15187	-27.3463
-0.25728	-13.4488	-0.17736	-8.14934	-0.15269	-27.8892
-0.25817	-13.7016	-0.17826	-8.34944	-0.15351	-28.4421
-0.25907	-13.9343	-0.17916	-8.54953	-0.15431	-29.0351
-0.25997	-14.1771	-0.18007	-8.74961	-0.15513	-29.5981
-0.26084	-14.4701	-0.18097	-8.95975	-0.15593	-30.1911
-0.26173	-14.7329	-0.18186	-9.17994	-0.15674	-30.7841
-0.26262	-14.9857	-0.18276	-9.39007	-0.15753	-31.3972
-0.26351	-15.2285	-0.18365	-9.61027	-0.15831	-32.0804
-0.2644	-15.4813	-0.18455	-9.83046	-0.1591	-32.7236
-0.26529	-15.7442	-0.18544	-10.0607	-0.15989	-33.3467
-0.26617	-16.0171	-0.18632	-10.301	-0.16068	-33.9999
-0.26705	-16.2899	-0.18719	-10.5714	-0.16146	-34.6631
-0.26793	-16.5829	-0.18808	-10.8017	-0.16225	-35.3163
-0.26881	-16.8658	-0.18896	-11.052	-0.16303	-35.9896
-0.26969	-17.1387	-0.18985	-11.2923	-0.1638	-36.6728
-0.27055	-17.4517	-0.19073	-11.5426	-0.16457	-37.3661
-0.27142	-17.7547	-0.19161	-11.803	-0.16534	-38.0695
-0.2723	-18.0376	-0.19247	-12.0835	-0.16611	-38.7728
-0.27318	-18.3205	-0.19334	-12.364	-0.16689	-39.4561
-0.27405	-18.6235	-0.1942	-12.6445	-0.16765	-40.1795
-0.27491	-18.9466	-0.19507	-12.925	-0.16841	-40.9229
-0.27578	-19.2596	-0.19593	-13.2155	-0.16916	-41.6663
-0.27665	-19.5626	-0.19679	-13.5262	-0.16993	-42.3897
-0.27751	-19.8756	-0.19764	-13.8268	-0.17068	-43.1332
-0.27837	-20.1986	-0.1985	-14.1274	-0.17144	-43.8866
-0.27924	-20.5217	-0.19935	-14.438	-0.17219	-44.6401
-0.28009	-20.8648	-0.20022	-14.7286	-0.17294	-45.3835
-0.28093	-21.238	-0.20105	-15.0894	-0.17367	-46.2072
-0.28176	-21.6213	-0.20189	-15.4302	-0.17442	-46.9908
-0.28262	-21.9644	-0.20272	-15.771	-0.17516	-47.7844
-0.28347	-22.3075	-0.20358	-16.0817	-0.17589	-48.588
-0.28431	-22.6707	-0.2044	-16.4526	-0.17663	-49.3916
-0.28517	-23.0138	-0.20524	-16.8035	-0.17736	-50.2353
-0.28601	-23.377	-0.20607	-17.1543	-0.17809	-51.0389
-0.28685	-23.7503	-0.2069	-17.5152	-0.17881	-51.9027
-0.2877	-24.1034	-0.20774	-17.8661	-0.17953	-52.7464
-0.28854	-24.4766	-0.20856	-18.227	-0.18026	-53.5801
-0.28935	-24.9201	-0.20938	-18.618	-0.18099	-54.3938
-0.29018	-25.3334	-0.2102	-19.009	-0.1817	-55.2876
-0.29099	-25.7669	-0.21101	-19.4001	-0.18242	-56.1314
-0.29184	-26.1301	-0.21182	-19.8012	-0.18313	-57.0352
-0.29269	-26.4631	-0.21263	-20.2123	-0.18382	-57.9692
-0.29351	-26.8966	-0.21342	-20.6536	-0.18452	-58.8932
-0.29432	-27.33	-0.21424	-21.0547	-0.18523	-59.787
-0.29517	-27.7032	-0.21501	-21.5262	-0.18595	-60.6508
-0.296	-28.0865	-0.21582	-21.9474	-0.18664	-61.5748
-0.29679	-28.5701	-0.2166	-22.3987	-0.18733	-62.5288
-0.2976	-29.0236	-0.21741	-22.8199	-0.18801	-63.523
-0.29842	-29.457	-0.2182	-23.2612	-0.18868	-64.5071
-0.29924	-29.8703	-0.21898	-23.7427	-0.18938	-65.4511
-0.30006	-30.2937	-0.21977	-24.184	-0.19005	-66.4452
-0.30084	-30.8074	-0.22054	-24.6655	-0.19073	-67.4394
-0.30164	-31.2709	-0.22132	-25.147	-0.19139	-68.4536
-0.30247	-31.6843	-0.2221	-25.6185	-0.19205	-69.4979
-0.3033	-32.0776	-0.22287	-26.11	-0.19273	-70.482
-0.30414	-32.4609	-0.22363	-26.6117	-0.19341	-71.4761
-0.30492	-32.9645	-0.22439	-27.1333	-0.19407	-72.5004
-0.30571	-33.4682	-0.22514	-27.6751	-0.19474	-73.5246
-0.30653	-33.8916	-0.22591	-28.1566	-0.1954	-74.5589
-0.3073	-34.4253	-0.22669	-28.6181	-0.19606	-75.6031
-0.3081	-34.9089	-0.22745	-29.1498	-0.19671	-76.6775
-0.30891	-35.3424	-0.22818	-29.7117	-0.19736	-77.7519
-0.30972	-35.7958	-0.22893	-30.2435	-0.19802	-78.7862
-0.31051	-36.2694	-0.22966	-30.8355	-0.19865	-79.9207
-0.31131	-36.753	-0.23038	-31.4276	-0.19928	-81.0552
-0.3121	-37.2466	-0.23111	-32.0196	-0.19992	-82.1497
-0.3129	-37.7101	-0.23184	-32.6016	-0.20055	-83.2742
-0.31367	-38.2439	-0.23256	-33.1837	-0.20117	-84.4288
-0.31446	-38.7476	-0.23329	-33.7657	-0.20181	-85.5332
-0.31523	-39.2813	-0.23401	-34.3678	-0.20246	-86.6277
-0.31601	-39.8051	-0.23474	-34.9498	-0.20309	-87.7622
-0.31676	-40.389	-0.23547	-35.5318	-0.2037	-88.9369
-0.31754	-40.9127	-0.23619	-36.1238	-0.20433	-90.0915
-0.31833	-41.4064	-0.2369	-36.746	-0.20495	-91.2461
-0.31909	-41.9803	-0.2376	-37.3883	-0.20556	-92.4307
-0.31985	-42.5341	-0.23831	-38.0106	-0.20621	-93.5151
-0.3206	-43.118	-0.23902	-38.6428	-0.20685	-94.6096
-0.32139	-43.6317	-0.23972	-39.2851	-0.20746	-95.8043
-0.32216	-44.1555	-0.24043	-39.9174	-0.20804	-97.0993
-0.32295	-44.6491	-0.24113	-40.5597	-0.20865	-98.294
-0.32371	-45.233	-0.24183	-41.202	-0.20926	-99.4887
-0.32447	-45.7869	-0.2425	-41.9147	-0.20983	-100.784
-0.32526	-46.2905	-0.24321	-42.5369	-0.21044	-101.978
-0.32599	-46.9146	-0.24391	-43.1691	-0.21102	-103.273
-0.32677	-47.4283	-0.24461	-43.8215	-0.21163	-104.468
-0.3275	-48.0624	-0.24528	-44.5341	-0.21224	-105.663
-0.32826	-48.6463	-0.24597	-45.1966	-0.21282	-106.958
-0.32904	-49.15	-0.24664	-45.9092	-0.21343	-108.153
-0.32981	-49.6938	-0.2473	-46.6319	-0.21401	-109.448
-0.33053	-50.3479	-0.24796	-47.3747	-0.21459	-110.743
-0.33129	-50.9218	-0.24865	-48.0472	-0.2152	-111.937
-0.33207	-51.4456	-0.2493	-48.79	-0.21577	-113.232
-0.33282	-52.0195	-0.24996	-49.5328	-0.21635	-114.527
-0.33359	-52.5633	-0.25059	-50.3158	-0.21693	-115.822
-0.33436	-53.1071	-0.25126	-51.0285	-0.21747	-117.217
-0.33512	-53.681	-0.25194	-51.7211	-0.21805	-118.512
-0.33584	-54.3351	-0.25259	-52.4739	-0.21856	-120.008
-0.33657	-54.9692	-0.25325	-53.2067	-0.21914	-121.303
-0.33729	-55.6334	-0.25392	-53.9194	-0.21965	-122.799
-0.338	-56.3177	-0.25454	-54.7225	-0.22017	-124.294
-0.33875	-56.9217	-0.25517	-55.5356	-0.22074	-125.589
-0.33947	-57.5658	-0.25583	-56.2684	-0.22129	-126.984
-0.3402	-58.21	-0.25645	-57.0816	-0.2218	-128.48
-0.34094	-58.824	-0.25707	-57.9048	-0.22238	-129.775
-0.34169	-59.4079	-0.25767	-58.7682	-0.22289	-131.27
-0.34243	-60.022	-0.25827	-59.6216	-0.2234	-132.766
-0.34315	-60.6862	-0.25893	-60.3644	-0.22392	-134.262
-0.34386	-61.3604	-0.25955	-61.1775	-0.22446	-135.657
-0.34457	-62.0648	-0.26016	-62.0108	-0.22501	-137.052
-0.34533	-62.6286	-0.26078	-62.834	-0.22555	-138.447
-0.34609	-63.1925	-0.2614	-63.6472	-0.22606	-139.943
-0.34682	-63.8166	-0.26204	-64.4403	-0.22661	-141.338
-0.34755	-64.4507	-0.26268	-65.2132	-0.22712	-142.834
-0.34824	-65.1851	-0.26328	-66.0767	-0.22763	-144.329
-0.34899	-65.7791	-0.26389	-66.92	-0.22818	-145.725
-0.34971	-66.4433	-0.26449	-67.7733	-0.22869	-147.22
-0.35043	-67.0974	-0.26505	-68.7172	-0.22917	-148.816
-0.35112	-67.8319	-0.26564	-69.6007	-0.22968	-150.312
-0.35181	-68.5663	-0.26624	-70.4842	-0.2302	-151.807
-0.35255	-69.1904	-0.26686	-71.2974	-0.23071	-153.303
-0.35328	-69.8245	-0.26743	-72.211	-0.23119	-154.899
-0.354	-70.4686	-0.268	-73.1448	-0.23164	-156.595
-0.35469	-71.2031	-0.26856	-74.0987	-0.23211	-158.191
-0.35539	-71.9175	-0.26917	-74.942	-0.23263	-159.686
-0.3561	-72.6118	-0.26978	-75.7853	-0.23311	-161.282
-0.35682	-73.2659	-0.27035	-76.7191	-0.23359	-162.878
-0.35753	-73.9602	-0.2709	-77.6931	-0.23407	-164.474
-0.35824	-74.6345	-0.27146	-78.6269	-0.23458	-165.969
-0.35892	-75.389	-0.27205	-79.5204	-0.23506	-167.565
-0.35964	-76.0431	-0.27262	-80.4542	-0.23554	-169.161
-0.36036	-76.7074	-0.27319	-81.3679	-0.23605	-170.656
-0.36107	-77.4017	-0.27376	-82.3016	-0.2365	-172.352
-0.36174	-78.1762	-0.2743	-83.3058	-0.23698	-173.948
-0.36244	-78.8906	-0.27482	-84.33	-0.23746	-175.544
-0.36314	-79.605	-0.27545	-85.1432	-0.23794	-177.14
-0.36386	-80.2491	-0.27604	-86.0267	-0.23839	-178.836
-0.36459	-80.9033	-0.27665	-86.8599	-0.23887	-180.432
-0.36529	-81.5976	-0.27715	-87.9344	-0.23932	-182.128
-0.36598	-82.3421	-0.27766	-89.0089	-0.23976	-183.824
-0.36663	-83.1668	-0.27821	-89.9628	-0.24024	-185.42
-0.36731	-83.9113	-0.27878	-90.9066	-0.24069	-187.116
-0.36804	-84.5454	-0.27936	-91.8102	-0.24114	-188.812
-0.36875	-85.2397	-0.27991	-92.7842	-0.24158	-190.508
-0.36944	-85.9641	-0.28045	-93.7783	-0.24203	-192.205
-0.37012	-86.7186	-0.28099	-94.7723	-0.24248	-193.901
-0.37076	-87.5835	-0.28153	-95.7664	-0.24293	-195.597
-0.37144	-88.338	-0.28211	-96.66	-0.24338	-197.293
-0.37217	-88.9821	-0.28265	-97.6541	-0.24382	-198.989
-0.37283	-89.7768	-0.28315	-98.7486	-0.24424	-200.785
-0.37355	-90.451	-0.28369	-99.7427	-0.24465	-202.582
-0.37423	-91.2055	-0.28423	-100.737	-0.2451	-204.278
-0.37491	-91.95	-0.28477	-101.731	-0.24548	-206.175
-0.37557	-92.7447	-0.28531	-102.725	-0.2459	-207.971
-0.37623	-93.5694	-0.2858	-103.82	-0.24631	-209.767
-0.37685	-94.4544	-0.28634	-104.814	-0.24673	-211.564
-0.37749	-95.3092	-0.28693	-105.707	-0.24718	-213.26
-0.37816	-96.1038	-0.28742	-106.802	-0.24762	-214.956
-0.37887	-96.7681	-0.28792	-107.896	-0.24804	-216.752
-0.37954	-97.5627	-0.28846	-108.89	-0.24845	-218.549
-0.3802	-98.3573	-0.289	-109.884	-0.24884	-220.446
-0.38087	-99.152	-0.28954	-110.879	-0.24925	-222.242
-0.38153	-99.9466	-0.29003	-111.973	-0.24973	-223.838
-0.38224	-100.641	-0.29057	-112.967	-0.25011	-225.734
-0.3829	-101.436	-0.29106	-114.062	-0.2505	-227.631
-0.38356	-102.23	-0.29156	-115.156	-0.25091	-229.428
-0.38423	-103.025	-0.29205	-116.251	-0.25129	-231.324
-0.38489	-103.82	-0.29259	-117.245	-0.25161	-233.421
-0.38551	-104.714	-0.29309	-118.34	-0.25199	-235.318
-0.38618	-105.509	-0.29363	-119.334	-0.25238	-237.215
-0.38688	-106.203	-0.29412	-120.428	-0.25279	-239.011
-0.38755	-106.998	-0.29461	-121.523	-0.25317	-240.908
-0.38817	-107.893	-0.29506	-122.718	-0.25352	-242.905
-0.38888	-108.587	-0.29556	-123.812	-0.2539	-244.802
-0.38958	-109.282	-0.29605	-124.907	-0.25429	-246.698
-0.3902	-110.177	-0.29659	-125.901	-0.25467	-248.595
-0.39087	-110.971	-0.29708	-126.996	-0.25502	-250.592
-0.39157	-111.666	-0.29753	-128.191	-0.25537	-252.589
-0.39224	-112.46	-0.29798	-129.386	-0.25575	-254.486
-0.39286	-113.355	-0.29847	-130.48	-0.25614	-256.382
-0.39344	-114.351	-0.29901	-131.475
-0.3941	-115.145	-0.29951	-132.569
-0.39481	-115.84	-0.29996	-133.764
-0.39552	-116.534	-0.30045	-134.859
-0.39618	-117.328	-0.3009	-136.054
-0.39684	-118.123	-0.30135	-137.249
-0.39734	-119.319	-0.30184	-138.344
-0.39796	-120.214	-0.30233	-139.438
-0.39867	-120.908	-0.30283	-140.533
-0.39933	-121.703	-0.30332	-141.627
-0.39991	-122.698	-0.30372	-142.923
-0.40053	-123.593	-0.30422	-144.017
-0.40116	-124.488	-0.30471	-145.112
-0.40186	-125.183	-0.30516	-146.307
-0.40244	-126.178	-0.30561	-147.502
-0.40306	-127.073	-0.3061	-148.597
-0.40373	-127.868	-0.3065	-149.892
-0.40435	-128.763	-0.307	-150.987
-0.40501	-129.557	-0.30749	-152.082
-0.40564	-130.452	-0.30789	-153.377
-0.4063	-131.247	-0.30834	-154.572
-0.40696	-132.041	-0.30879	-155.767
-0.40754	-133.037	-0.30924	-156.962
-0.40821	-133.831	-0.30969	-158.157
-0.40887	-134.626	-0.31013	-159.353
-0.40949	-135.521	-0.31058	-160.548
-0.41012	-136.416	-0.31108	-161.642
-0.4107	-137.411	-0.31157	-162.737
-0.41128	-138.407	-0.31202	-163.932
-0.4119	-139.302	-0.31237	-165.328
-0.41252	-140.197	-0.31282	-166.523
-0.4131	-141.192	-0.31322	-167.819
-0.41372	-142.087	-0.31363	-169.114
-0.41439	-142.882	-0.31412	-170.209
-0.41497	-143.877	-0.31452	-171.504
-0.41559	-144.772	-0.31492	-172.8
-0.41617	-145.767	-0.31546	-173.794
-0.41679	-146.662	-0.31591	-174.989
-0.41745	-147.457	-0.31641	-176.084
-0.41808	-148.352	-0.31681	-177.379
-0.41866	-149.347	-0.31726	-178.574
-0.41907	-150.744	-0.31766	-179.87
-0.41973	-151.539	-0.31811	-181.065
-0.4204	-152.333	-0.31851	-182.361
-0.42098	-153.328	-0.31891	-183.656
-0.42151	-154.424	-0.31936	-184.851
-0.42209	-155.419	-0.31981	-186.046
-0.42272	-156.314	-0.32021	-187.342
-0.4233	-157.31	-0.32066	-188.537
-0.42392	-158.205	-0.32106	-189.833
-0.42454	-159.1	-0.32146	-191.128
-0.42516	-159.995	-0.32191	-192.323
-0.42574	-160.99	-0.32226	-193.719
-0.42632	-161.985	-0.32271	-194.915
-0.4269	-162.981	-0.32311	-196.21
-0.42748	-163.976	-0.32352	-197.506
-0.42802	-165.072	-0.32396	-198.701
-0.42864	-165.967	-0.32441	-199.896
-0.42914	-167.163	-0.32481	-201.191
-0.42963	-168.359	-0.32522	-202.487
-0.43026	-169.254	-0.32562	-203.783
-0.43088	-170.149	-0.32602	-205.078
-0.4315	-171.044	-0.32642	-206.374
-0.43195	-172.34	-0.32682	-207.669
-0.43245	-173.536	-0.32727	-208.865
-0.43307	-174.431	-0.32767	-210.16
-0.43365	-175.426	-0.32808	-211.456
-0.43411	-176.723	-0.32852	-212.651
-0.43469	-177.718	-0.32897	-213.846
-0.43518	-178.914	-0.32928	-215.342
-0.43585	-179.709	-0.32968	-216.638
-0.43638	-180.804	-0.33013	-217.833
-0.43692	-181.9	-0.33053	-219.129
-0.43746	-182.996	-0.33084	-220.625
-0.43796	-184.192	-0.33115	-222.122
-0.43858	-185.087	-0.33156	-223.418
-0.43916	-186.082	-0.332	-224.613
-0.4397	-187.177	-0.33236	-226.009
-0.44028	-188.173	-0.33276	-227.304
-0.44069	-189.569	-0.33312	-228.7
-0.44123	-190.665	-0.33347	-230.096
-0.44181	-191.66	-0.33383	-231.493
-0.44239	-192.656	-0.33419	-232.889
-0.44297	-193.651	-0.33459	-234.184
-0.44346	-194.847	-0.33508	-235.279
-0.444	-195.943	-0.33539	-236.775
-0.44462	-196.838	-0.33575	-238.172
-0.44512	-198.034	-0.33578	-240.271
-0.44545	-199.631	-0.33609	-241.768
-0.44586	-201.028	-0.33663	-242.762
-0.44656	-201.722	-0.33713	-243.856

## Sheet: Figure 3c
	Pt/C		NiBDC		S-NiBDC
0.5	394	5	381.333	3.78594	285	2.64575
1	462.333	5.1316	427.667	7.37111	310	3

[truncated: 16 more sheets: Figure 3d, Figure 3e, Figure 3f, Figure 3g, Figure 3h, Figure 4a, Fifure 4b, Figure 5a, Figure 5b, Figure 5c, Figure 5d, Figure 5e, Figure 5f, Figure 6b, Figure 6c, Figure 6d]
